# Supplementary material for: Using genetic variation to disentangle the complex relationship between food intake and health outcomes
Source: PLoS Genet. 2022 Jun 2;18(6):e1010162. doi: 10.1371/journal.pgen.1010162 (PMC9162356; doi:10.1371/journal.pgen.1010162)
Supplement: S1 Table — Table A: Number of samples used for the GWAS for each trait. The questionnaire column indicates from which questionnaire the item was taken. Proportion of sample indicates the proportion of samples used compared to the number of people who participated in the UK biobank at baseline (501,520). Table B: Description of the phenotypes: the table reports the description and coding of the phenotypes used for the GWAS analyisis. Phenotype, name of the phenotype; Question, question asked in the tochscreen questionnaire; Answer—Converted to, coding of the phenotype; Covariates, covariates used for the analysis, standard = age+sex; Transformation, transformation applied for normalising the trait. Table C: Significant loci per trait and type. Table D. Summary statistics of top SNP per trait per locus. Locus N, genomic locus number. Chr, chromosome; Start, starting position of the locus; End ending position of the locus; rsid, per trait top SNP in the locus; a1 a0 Effect allele, Other allele; N number of samples; Beta effect of the coded allele; SE Standard error of the uncorrected effect; p p-value of the initial association; Corr.Beta, effect of a1 after the GW mediation correction procedure;Corr.SE Standard error of the corrected effect; Corr.p p-value of the corrected association; CUR corrected to raw ratio; Gene prioritised genes, if the top-SNP was between genes and the closet one was chosen, the distance from the gene was indicated; type category of the association based on the CRR values. Table E. Replication results. The table reports the replication results for the traits/SNP for which replication was availble. Locus.N locus number; rsid SNP use for replication; a0 a1, Other allele effect allele; Beta effect of the effect allele in the discovery cohort; p p-value in the discovery cohort; n number of samples used in the discovery cohort; rep_effect effect of the a1 allele in the replication cohorts; rep_p p-value in the replication cohorts; N_rep, number of samples use [file pgen.1010162.s002.xlsx]

## Sheet: Table A numer of samples 
Table A Number of samples used for the GWAS for each trait. The questionnaire column indicates from which questionnaire the item was taken. Proportion of sample indicates the proportion of samples used compared to the number of people who participated in the UK biobank at baseline (501,520 ).
Trait	N	Questionnaire	Proportion of samples
Beef	241092	Diet	0.480723
Beer/cider	168237	Alcohol	0.335454
Spread on bread Y/N	445506	Diet	0.888312
Bread	438853	Diet	0.875046
Champaign / White Wine	175549	Alcohol	0.350034
Cheese	365842	Diet	0.729466
Cooked vegetables	435417	Diet	0.868195
Decafeinated coffee	62072	Diet	0.123768
Dried Fruit	409125	Diet	0.81577
Drink Temperature	444097	Diet	0.885502
Fortified Wine	31836	Alcohol	0.063479
Fresh Fruit	433186	Diet	0.863746
Ground coffee	72276	Diet	0.144114
Instant coffee	180764	Diet	0.360432
Lamb	189984	Diet	0.378816
% Fat in Milk	411503	Diet	0.820512
Non oily fish	318136	Diet	0.634344
Oily Fish	297881	Diet	0.593956
Pork	187202	Diet	0.373269
Poultry	399716	Diet	0.797009
Processed Meat	312220	Diet	0.622547
Red Wine	211628	Alcohol	0.421973
Salad	422542	Diet	0.842523
Add salt to food Never vs Always	323995	Diet	0.646026
Spirits	118477	Alcohol	0.236236
Tea	434171	Diet	0.86571
Vegetarians	442589	Diet	0.882495
Water corrected for coffee	400642	Diet	0.798855
Water	445799	Diet	0.888896

## Sheet: Table B Phenotype description
Table B: Description of the phenotypes: the table reports the description and coding of the phenotypes used for the GWAS analyisis. Phenotype, name of the phenotype ; Question, question asked in the tochscreen questionnaire; Answer - Converted to, coding of the phenotype; Covariates, covariates used for the analysis, standard=age+sex; Transformation, transformation applied for normalising the tra…
	Phenotype	Question	Answers	Converted to	Covariates	Transformation
	Beer and cider	In an average WEEK, how many pints of beer or cider would you drink? (Include bitter, lager, stout, ale, Guinness)	Numeric	no conversion	standard	log10(trait+1)
			Do not know	NA
			Prefer not to answer
	White wine / champagne	In an average WEEK, how many glasses of WHITE wine or champagne would you drink? (There are six glasses in an average bottle)	Numeric	no conversion	standard	log10(trait+1)
			Do not know	NA
			Prefer not to answer
	Red wine	In an average WEEK, how many glasses of RED wine would you drink? (There are six glasses in an average bottle)	Numeric	no conversion	standard	log10(trait+1)
			Do not know	NA
			Prefer not to answer
	Fortified wine	In an average WEEK, how many glasses of fortified wine would you drink? (There are 12 glasses in an average bottle) (Fortified wines include drinks such as sherry, port, vermouth)	Numeric	no conversion	standard	log10(trait+1)
			Do not know	NA
			Prefer not to answer
	Spirits	In an average WEEK, how many measures of spirits or liqueurs would you drink? (there are 25 standard measures in a normal sized bottle; spirits include drinks such as whisky, gin, rum, vodka, brandy)	Numeric	no conversion	standard	log10(trait+1)
			Do not know	NA
			Prefer not to answer
	Tea	How many cups of tea do you drink each DAY?	Numeric	*7	standard	log10(trait+1)
			Less than one	NA
			Do not know	NA
			Prefer not to answer	NA
	Instant coffee	1. What type of coffee do you usually drink?	Decaffeinated coffee (any type)	NA	standard	log10(trait+1)
			Instant coffee	go to question 2
			Ground coffee (include espresso, filter etc.)	NA
			Other type of coffee
			Do not know
			Prefer not to answer
		2. How many cups of coffee do you drink each DAY? (Include decaffeinated coffee)	Numeric	*7
			Less than one	NA
			Do not know
			Prefer not to answer
	Ground coffee	1. What type of coffee do you usually drink?	Decaffeinated coffee (any type)	NA	standard	log10(trait+1)
			Instant coffee
			Ground coffee (include espresso, filter etc.)	go to question 2
			Other type of coffee	NA
			Do not know
			Prefer not to answer
		2. How many cups of coffee do you drink each DAY? (Include decaffeinated coffee)	Numeric	*7
			Less than one	NA
			Do not know
			Prefer not to answer
	Decaffeinated coffee	1. What type of coffee do you usually drink?	Decaffeinated coffee (any type)	NA	standard	log10(trait+1)
			Instant coffee	go to question 2
			Ground coffee (include espresso, filter etc.)	NA
			Other type of coffee
			Do not know
			Prefer not to answer
		2. How many cups of coffee do you drink each DAY? (Include decaffeinated coffee)	Numeric	*7
			Less than one	NA
			Do not know
			Prefer not to answer
	Beef	How often do you eat beef? (Do not count processed meats)	Never	0	standard	log10(trait+1)
			Less than once a week	NA
			Once a week	1
			2-4 times a week	3
			5-6 times a week	5.5
			Once or more daily	7
			Do not know	NA
			Prefer not to answer
	Poultry	How often do you eat chicken, turkey or other poultry? (Do not count processed meats)	Never	0	standard	log10(trait+1)
			Less than once a week	NA
			Once a week	1
			2-4 times a week	3
			5-6 times a week	5.5
			Once or more daily	7
			Do not know	NA
			Prefer not to answer
	Pork	How often do you eat pork? (Do not count processed meats such as bacon or ham)	Never	0	standard	log10(trait+1)
			Less than once a week	NA
			Once a week	1
			2-4 times a week	3
			5-6 times a week	5.5
			Once or more daily	7
			Do not know	NA
			Prefer not to answer
	Lamb	How often do you eat lamb/mutton? (Do not count processed meats)	Never	0	standard	log10(trait+1)
			Less than once a week	NA
			Once a week	1
			2-4 times a week	3
			5-6 times a week	5.5
			Once or more daily	7
			Do not know	NA
			Prefer not to answer
	Processed meat	How often do you eat processed meats (such as bacon, ham, sausages, meat pies, kebabs, burgers, chicken nuggets)?	Never	0	standard	log10(trait+1)
			Less than once a week	NA
			Once a week	1
			2-4 times a week	3
			5-6 times a week	5.5
			Once or more daily	7
			Do not know	NA
			Prefer not to answer
	Vegetarianism	1. How old were you when you last ate any kind of meat? (Enter "0" if you have never eaten meat in your lifetime)	If age at recruitment - age when last ate meat >= 1	1	standard	log10(trait+1)
			If age at recruitment - age when last ate meat < 1	0
			Do not know	NA
			Prefer not to answer
		2. All questions from the four previous meat phenotypes	If any of the answers > 0	0
	Oily fish	How often do you eat oily fish? (e.g. sardines, salmon, mackerel, herring)	Never	0	standard	square root
			Less than once a week	NA
			Once a week	1
			2-4 times a week	3
			5-6 times a week	5.5
			Once or more daily	7
			Do not know	NA
			Prefer not to answer
	Non-oily fish	How often do you eat other types of fish? (e.g. cod, tinned tuna, haddock)	Never	0	standard	square root
			Less than once a week	NA
			Once a week	1
			2-4 times a week	3
			5-6 times a week	5.5
			Once or more daily	7
			Do not know	NA
			Prefer not to answer
	Water	How many glasses of water do you drink each DAY?	Numeric	*7	standard + coffee consumption	square root
			Less than one	0.5*7
			Do not know	NA
			Prefer not to answer
	Fat content in milk	What type of milk do you mainly use?	Full cream	3.5	standard	log10(trait+1)
			Semi-skimmed	1.65
			Skimmed	0.1
			Soya	NA
			Other type of milk
			Never/rarely have milk
			Do not know
			Prefer not to answer
	Using spread	What type of spread do you mainly use?	Butter/spreadable butter	1	standard	log10(trait+1)
			Other type of spread/margarine	1
			Never/rarely use spread	0
			Do not know	NA
			Prefer not to answer
			Flora Pro-Active/Benecol
	Salad/raw vegetables	On average how many heaped tablespoons of SALAD or RAW vegetables would you eat per DAY? (Include lettuce, tomato in sandwiches; put '0' if you do not eat any)	Numeric	*7	standard	log10(trait+1)
			Less than one	NA
			Do not know
			Prefer not to answer
	Cooked vegetables	On average how many heaped tablespoons of COOKED vegetables would you eat per DAY? (Do not include potatoes; put '0' if you do not eat any)	Numeric	*7	standard	log10(trait+1)
			Less than one	NA
			Do not know
			Prefer not to answer
	Fresh fruit	About how many pieces of FRESH fruit would you eat per DAY? (Count one apple, one banana, 10 grapes etc as one piece; put '0' if you do not eat any)	Numeric	*7	standard	log10(trait+1)
			Less than one	NA
			Do not know
			Prefer not to answer
	Dried fruit	About how many pieces of DRIED fruit would you eat per DAY? (Count one prune, one dried apricot, 10 raisins as one piece; put '0' if you do not eat any)	Numeric	*7	standard	log10(trait+1)
			Less than one	NA
			Do not know
			Prefer not to answer
	Bread	How many slices of bread do you eat each WEEK?	Numeric	no conversion	standard	square root
			Less than one	NA
			Do not know
			Prefer not to answer
	Cheese	How often do you eat cheese? (Include cheese in pizzas, quiches, cheese sauce etc)	Never	0	standard	log10(trait+1)
			Less than once a week	NA
			Once a week	1
			2-4 times a week	3
			5-6 times a week	5.5
			Once or more daily	7
			Do not know	NA
			Prefer not to answer
	Adding salt	Do you add salt to your food? (Do not include salt used in cooking)	Never/rarely	0	standard	log10(trait+1)
			Sometimes	NA
			Usually	1
			Always
	Drink temperature	How do you like your hot drinks? (Such as coffee or tea)	Very hot	3	standard	log10(trait+1)
			Hot	2
			Warm	1
			Do not drink hot drinks	NA
			Prefer not to answer

## Sheet: Table C N loci per trait
Table C : Significant loci per trait and type
	Type
	Non-Mediated	Uncertain	All
% fat in milk	0	7	7
Alcohol PC	2	6	8
Beef	4	1	5
Beer	3	12	15
Bread	16	3	19
Champ/Wh wine	6	1	7
Cheese	3	8	11
Coffee PC	6	4	10
Cooked Veg.	5	1	6
Decaf. Coffee	3	0	3
Dried Fruit	5	21	26
Drink temperature	42	1	43
Fish PC	10	8	18
Fresh Fruit	15	22	37
Fruit PC	8	32	40
Ground Coffee	3	0	3
Healthy Foods PC	11	18	29
Instant Coffee	6	2	8
Lamb	9	4	13
Meat PC	10	1	11
Non-oily fish	3	1	4
Oily Fish	17	16	33
Overall unhealthy diet PC	6	10	16
Pork	4	1	5
Poultry	2	0	2
Processed Meat	3	0	3
Psychoactive drinks PC	5	7	12
Red Wine	4	2	6
Salad	11	2	13
Salt	22	27	49
Spread Y/N	0	3	3
Tea	18	0	18
Vegetable PC	15	1	16
Water	26	14	40
Water|Cofee	24	9	33
Total	327	245	572

## Sheet: Table D Loci table
Table D. Summary statistics of top SNP per trait per locus. Locus N, genomic locus number. Chr, chromosome; Start, starting position of the locus; End ending position of the locus; rsid, per trait top SNP in the locus; a1 a0 Effect allele ,Other allele; N number of samples; Beta effect of the coded allele; SE Standard error of the uncorrected effect; p p-value of the initial association; Corr.Bet…
Trait	Locus N	Chr	Start	End	rsid	a1	a0	N	Beta	SE	p	Corr.Beta	se.corr	Corr.p	CUR	gene	type
Lamb	1	1	6796264	7033103	rs660880	G	A	189984	0.00341135	0.000567536	1.84601e-09	0.0031759	0.000586308	6.06822e-08	0.93098	CAMTA1 Intron	Uncertain
Drink temperature	2	1	38739084	38870678	rs34052145	A	G	444097	-0.00110316	0.000192495	9.99285e-09	-0.001094	0.00019374	1.63518e-08	0.991695	LOC339442 143822	Non-Mediated
Salt	3	1	44520070	44853287	rs803379	T	G	323995	-0.00234908	0.000319064	1.80619e-13	-0.00208966	0.000350753	2.55899e-09	0.889567	KLF17 Non-synonimous	Uncertain
Fresh Fruit	4	1	65892888	66488290	rs7554485	T	C	433186	0.00480648	0.000795172	1.49801e-09	0.00473432	0.000824867	9.49599e-09	0.984986	LEPR Intron	Non-Mediated
Fruit PC	5	1	71394683	73232782	rs1620977	A	G	421156	0.0263814	0.00246728	1.10379e-26	0.0198131	0.00262812	4.73975e-14	0.751025	NEGR1 Intron	Uncertain
Healthy Foods PC	5	1	71394683	73232782	rs990871	C	T	386048	-0.017201	0.00235393	2.72461e-13	-0.0114062	0.00249662	4.90811e-06	0.663117	NEGR1 63626	Uncertain
Overall unhealthy diet PC	5	1	71394683	73232782	rs12568918	T	C	258758	0.0271367	0.00357234	3.04617e-14	0.0253583	0.00366364	4.46586e-12	0.934463	NEGR1 Intron	Uncertain
Salad	5	1	71394683	73232782	rs11209780	G	A	422542	0.00658775	0.00114453	8.62038e-09	0.00655077	0.00115968	1.61577e-08	0.994386	NEGR1 Intron	Non-Mediated
Dried Fruit	5	1	71394683	73232782	rs1620977	A	G	409125	0.0108275	0.00139	6.72385e-15	0.00804676	0.00147462	4.84739e-08	0.743178	NEGR1 Intron	Uncertain
Fresh Fruit	5	1	71394683	73232782	rs1620977	A	G	433186	0.00839205	0.000874705	8.46125e-22	0.00635738	0.000935617	1.08426e-11	0.757547	NEGR1 Intron	Uncertain
% fat in milk	5	1	71394683	73232782	rs3101336	T	C	411503	0.00310666	0.000398936	6.84214e-15	0.00195553	0.000422815	3.74576e-06	0.629462	NEGR1 16098	Uncertain
Water|Cofee	5	1	71394683	73232782	rs34579341	A	G	400642	0.0307097	0.00514204	2.33961e-09	0.0256731	0.00532494	1.42639e-06	0.835992	NEGR1 Intron	Uncertain
Water	5	1	71394683	73232782	rs10789340	A	G	445799	-0.0240923	0.00405978	2.94948e-09	-0.0197691	0.00428187	3.89462e-06	0.820556	NEGR1 164467	Uncertain
Beef	5	1	71394683	73232782	rs10789340	A	G	241092	0.00333252	0.000564745	3.61461e-09	0.002848	0.000582195	9.98982e-07	0.85461	NEGR1 164467	Uncertain
Spread Y/N	5	1	71394683	73232782	rs7531118	T	C	445506	0.00389195	0.000658326	3.38207e-09	0.00226572	0.00069461	0.00110682	0.582156	NEGR1 88961	Uncertain
Meat PC	5	1	71394683	73232782	rs1824530	C	T	266043	0.0184543	0.00296627	4.92737e-10	0.017992	0.00301691	2.46591e-09	0.974946	NEGR1 100404	Non-Mediated
Beer	6	1	91123163	91233137	rs72720396	A	G	168237	0.00804184	0.00123274	6.86629e-11	0.00676701	0.00130244	2.0402e-07	0.841476	BARHL2 8059	Uncertain
Drink temperature	7	1	98007685	98651301	rs2811168	T	G	444097	-0.00173198	0.000272362	2.02926e-10	-0.00167319	0.000274758	1.13134e-09	0.966055	DPYD Intron	Non-Mediated
Dried Fruit	7	1	98007685	98651301	rs75641275	A	C	409125	0.0109126	0.00175267	4.77665e-10	0.00816516	0.00185044	1.0216e-05	0.748233	DPYD Intron	Uncertain
Fruit PC	7	1	98007685	98651301	rs75641275	A	C	421156	0.0219232	0.00311307	1.89087e-12	0.0175315	0.00327221	8.42809e-08	0.79968	DPYD Intron	Uncertain
Bread	7	1	98007685	98651301	rs9662365	C	T	438853	-0.0155841	0.0024846	3.55805e-10	-0.0152129	0.00249875	1.14175e-09	0.976182	MIR2682 Intron	Non-Mediated
Fruit PC	8	1	117818054	118099573	rs2458372	C	T	421156	-0.0138625	0.00218606	2.27828e-10	-0.0123769	0.00228305	5.91931e-08	0.892837	MAN1A2 34868	Uncertain
Water	9	1	150371448	151041431	rs12402939	A	C	445799	0.0270137	0.00402491	1.92464e-11	0.0269506	0.00408396	4.13528e-11	0.997666	HORMAD1 Non-synonimous	Non-Mediated
Vegetable PC	10	1	153752139	154268926	rs6664419	G	A	428980	0.0155955	0.00220734	1.60283e-12	0.0155807	0.00222673	2.61216e-12	0.999055	GATAD2B U3	Non-Mediated
Fresh Fruit	10	1	153752139	154268926	rs2790688	C	T	433186	-0.0079771	0.00107342	1.07389e-13	-0.00762166	0.00111533	8.28356e-12	0.955442	NUP210L Intron	Non-Mediated
Salad	10	1	153752139	154268926	rs6664419	G	A	422542	0.00624315	0.000948673	4.67517e-11	0.00629676	0.000961629	5.83045e-11	1.00859	GATAD2B U3	Non-Mediated
Fruit PC	10	1	153752139	154268926	rs4446955	T	C	421156	-0.0164203	0.00284494	7.84534e-09	-0.0151471	0.00296558	3.26226e-07	0.922464	TPM3 U3	Uncertain
Psychoactive drinks PC	11	1	173783493	174587502	rs28680958	G	A	127605	0.0311069	0.00535602	6.32839e-09	0.0286322	0.00544014	1.41623e-07	0.920444	ZBTB37 Intron	Uncertain
Salt	12	1	187063993	187363393	rs10752999	A	C	323995	-0.0022762	0.000337093	1.4538e-11	-0.00216055	0.00037094	5.72818e-09	0.949189	PLA2G4A 302382	Uncertain
Drink temperature	13	1	188298501	188454093	rs4271161	T	C	444097	0.00114488	0.000196405	5.57006e-09	0.00113486	0.000197646	9.36388e-09	0.991244	PLA2G4A 1343857	Non-Mediated
Vegetable PC	14	1	189982439	190108881	rs1534749	T	C	428980	0.0124733	0.00217539	9.8174e-09	0.0122335	0.00219429	2.47308e-08	0.980774	FAM5C Intron	Non-Mediated
Healthy Foods PC	15	1	204391386	204617283	rs45501495	C	T	386048	-0.0234051	0.00272791	9.49917e-18	-0.0196479	0.00284972	5.39797e-12	0.839472	LRRN2 Non-synonimous	Uncertain
Fruit PC	15	1	204391386	204617283	rs55979051	A	G	421156	-0.0217041	0.00271325	1.2515e-15	-0.0163488	0.002867	1.18134e-08	0.75326	LRRN2 Non-synonimous	Uncertain
Dried Fruit	15	1	204391386	204617283	rs12046747	G	A	409125	-0.00940866	0.00149147	2.82093e-10	-0.00647422	0.00158321	4.32663e-05	0.688113	LRRN2 Non-synonimous	Uncertain
Fresh Fruit	15	1	204391386	204617283	rs12044599	A	G	433186	-0.00710293	0.000952712	8.95379e-14	-0.00586016	0.00100296	5.13119e-09	0.825035	LRRN2 Non-synonimous	Uncertain
Vegetable PC	15	1	204391386	204617283	rs4553256	C	T	428980	-0.0183738	0.00306257	1.97959e-09	-0.0175014	0.00310022	1.64973e-08	0.952521	PIK3C2B Intron	Non-Mediated
Fish PC	15	1	204391386	204617283	rs45501495	C	T	308008	-0.0176311	0.00302854	5.82661e-09	-0.015009	0.00320134	2.75427e-06	0.851279	LRRN2 Non-synonimous	Uncertain
Oily Fish	15	1	204391386	204617283	rs45501495	C	T	297881	-0.0101815	0.00171421	2.85944e-09	-0.00756279	0.00186155	4.85235e-05	0.742797	LRRN2 Non-synonimous	Uncertain
Overall unhealthy diet PC	15	1	204391386	204617283	rs6594014	A	G	258758	-0.0206764	0.0034889	3.09756e-09	-0.0192469	0.00355209	6.01064e-08	0.930865	PIK3C2B Intron	Uncertain
Water|Cofee	16	1	237840875	237859755	rs34967813	A	G	400642	0.0263881	0.00441973	2.36494e-09	0.0259384	0.00448002	7.04717e-09	0.982958	RYR2 Non-synonimous	Non-Mediated
Water	16	1	237840875	237859755	rs34967813	A	G	445799	0.0282514	0.00422699	2.33184e-11	0.0278663	0.00428238	7.65638e-11	0.98637	RYR2 Non-synonimous	Non-Mediated
Dried Fruit	17	1	241042131	241067684	rs261807	C	T	409125	0.00711357	0.00123694	8.87476e-09	0.00674818	0.00129433	1.85148e-07	0.948635	RGS7 Intron	Uncertain
Fruit PC	17	1	241042131	241067684	rs2446621	T	C	421156	0.0131393	0.00218849	1.92745e-09	0.0126997	0.00227937	2.52449e-08	0.966545	RGS7 Intron	Non-Mediated
Drink temperature	18	1	243179060	243703982	rs10927006	T	C	444097	-0.00211992	0.000260244	3.7649e-16	-0.00219446	0.000262493	6.2682e-17	1.03516	SDCCAG8 Intron	Non-Mediated
Psychoactive drinks PC	19	2	600575	653874	rs6751993	A	G	127605	-0.0355414	0.00591538	1.87465e-09	-0.0277231	0.00610011	5.50139e-06	0.780023	TMEM18 14097	Uncertain
Water|Cofee	20	2	24691842	25068087	rs11125629	A	G	400642	-0.0251319	0.0041286	1.14853e-09	-0.024194	0.0042003	8.40767e-09	0.962682	NCOA1 Intron	Non-Mediated
Water	20	2	24691842	25068087	rs11125629	A	G	445799	-0.0236338	0.00394693	2.12575e-09	-0.0227419	0.00401478	1.47421e-08	0.96226	NCOA1 Intron	Non-Mediated
Red Wine	21	2	27556721	28315770	rs1260326	T	C	211628	-0.0070697	0.000933849	3.71802e-14	-0.00628189	0.00101645	6.40166e-10	0.888566	GCKR Non-synonimous	Uncertain
Alcohol PC	21	2	27556721	28315770	rs1260326	T	C	141145	-0.0356084	0.00452063	3.35707e-15	-0.0317369	0.00480397	3.93808e-11	0.891276	GCKR Non-synonimous	Uncertain
Psychoactive drinks PC	21	2	27556721	28315770	rs1260326	T	C	127605	-0.0422253	0.00451025	7.81927e-21	-0.0354656	0.00482095	1.88713e-13	0.839914	GCKR Non-synonimous	Uncertain
Bread	21	2	27556721	28315770	rs4665972	T	C	438853	0.0177851	0.0025543	3.33557e-12	0.0157419	0.00273744	8.89207e-09	0.885119	SNX17 Intron	Uncertain
Champ/Wh wine	21	2	27556721	28315770	rs1260326	T	C	175549	-0.00696362	0.00100366	3.97054e-12	-0.00609098	0.00108514	1.98732e-08	0.874685	GCKR Non-synonimous	Uncertain
Beer	21	2	27556721	28315770	rs1260326	T	C	168237	-0.00709597	0.00106323	2.48967e-11	-0.00671556	0.00125516	8.77703e-08	0.946391	GCKR Non-synonimous	Uncertain
Drink temperature	21	2	27556721	28315770	rs1260326	T	C	444097	-0.00138622	0.000186856	1.18317e-13	-0.00114174	0.000218584	1.75733e-07	0.823632	GCKR Non-synonimous	Uncertain
Overall unhealthy diet PC	21	2	27556721	28315770	rs1260326	T	C	258758	-0.0224538	0.00356612	3.04569e-10	-0.0185999	0.00378697	9.03599e-07	0.828362	GCKR Non-synonimous	Uncertain
Coffee PC	21	2	27556721	28315770	rs11127048	G	A	105037	-0.030047	0.00508375	3.41289e-09	-0.0240724	0.00533916	6.52434e-06	0.801158	GCKR 5912	Uncertain
Cooked Veg.	22	2	39097737	39342502	rs12476427	A	G	435417	-0.0087979	0.00148008	2.77801e-09	-0.00889516	0.00148588	2.14442e-09	1.01106	ARHGEF33 Intron	Non-Mediated
Bread	23	2	44102634	44254008	rs6741066	C	T	438853	-0.0163011	0.0028412	9.61412e-09	-0.0165101	0.00284966	6.88497e-09	1.01282	LRPPRC Synonimous	Non-Mediated
Cheese	24	2	44314943	44481908	rs73927617	C	T	365842	-0.00537611	0.000857638	3.64526e-10	-0.00514263	0.000916918	2.03965e-08	0.956571	PPM1B 55600	Non-Mediated
Cheese	25	2	44812008	45197139	rs549814	C	T	365842	-0.00512073	0.00050107	1.62025e-24	-0.00512077	0.000535655	1.17955e-21	1.00001	SIX3 12711	Non-Mediated
Salt	25	2	44812008	45197139	rs528301	G	A	323995	-0.00238799	0.000309641	1.2374e-14	-0.00228085	0.00033866	1.64015e-11	0.955132	SIX3 Intron	Non-Mediated
Fresh Fruit	25	2	44812008	45197139	rs4953149	T	C	433186	0.00572696	0.000820096	2.88367e-12	0.00532012	0.000858775	5.8283e-10	0.92896	SIX3 Intron	Uncertain
Beer	25	2	44812008	45197139	rs4953150	C	T	168237	-0.00730339	0.0010944	2.49911e-11	-0.00668547	0.00115724	7.60031e-09	0.915392	SIX3 Intron	Uncertain
Red Wine	25	2	44812008	45197139	rs528301	G	A	211628	-0.00527171	0.000916087	8.68496e-09	-0.00506449	0.000943341	7.93197e-08	0.960691	SIX3 Intron	Non-Mediated
% fat in milk	25	2	44812008	45197139	rs4953152	G	A	411503	-0.00246788	0.000422978	5.39407e-09	-0.002221	0.00044485	5.95405e-07	0.899965	SIX3 Intron	Uncertain
Drink temperature	26	2	46660407	46869721	rs34996358	C	T	444097	0.00113528	0.000194397	5.21984e-09	0.00112584	0.000195266	8.13351e-09	0.991682	PIGF;CRIPT Intron	Non-Mediated
Beer	27	2	48022900	48185340	rs3136329	C	T	168237	0.00670775	0.00105064	1.72024e-10	0.00572191	0.00111278	2.71799e-07	0.85303	MSH6 Intron	Uncertain
Tea	28	2	50270925	50432556	rs13034607	C	T	434171	-0.00725829	0.00125174	6.68866e-09	-0.00709564	0.00125748	1.67361e-08	0.977591	NRXN1 Intron	Non-Mediated
Drink temperature	29	2	52508423	52908627	rs10193494	G	A	444097	-0.00145232	0.000198684	2.67744e-13	-0.00146819	0.000199622	1.91124e-13	1.01093	ASB3 1055520	Non-Mediated
Drink temperature	30	2	57930015	58822464	rs1568452	C	T	444097	-0.00188544	0.000188399	1.40997e-23	-0.00192022	0.000189493	3.92559e-24	1.01844	VRK2 207839	Non-Mediated
Bread	30	2	57930015	58822464	rs13016665	C	A	438853	-0.0194362	0.00253208	1.64156e-14	-0.0192469	0.00253923	3.46054e-14	0.99026	VRK2 278427	Non-Mediated
Fresh Fruit	31	2	59056531	60279418	rs890067	A	G	433186	0.00504544	0.000797119	2.45806e-10	0.00443384	0.000837318	1.18825e-07	0.878782	MIR4432 415081	Uncertain
Oily Fish	31	2	59056531	60279418	rs17050031	C	T	297881	0.00883648	0.00146083	1.45798e-09	0.00992745	0.00155571	1.75576e-10	1.12346	FLJ30838 197117	Uncertain
Fruit PC	31	2	59056531	60279418	rs6545772	C	T	421156	0.0156819	0.00219068	8.16017e-13	0.0130591	0.00230613	1.48955e-08	0.83275	MIR4432 358928	Uncertain
Dried Fruit	31	2	59056531	60279418	rs6545772	C	T	409125	0.00747933	0.00123386	1.34663e-09	0.00617571	0.00130144	2.08229e-06	0.825703	MIR4432 358928	Uncertain
Dried Fruit	32	2	60616682	60784033	rs10189857	A	G	409125	0.00782952	0.00124396	3.09331e-10	0.0052184	0.0013255	8.25263e-05	0.666504	BCL11A Intron	Uncertain
Water|Cofee	33	2	60948744	61863619	rs1177269	C	T	400642	0.0243205	0.00413177	3.95132e-09	0.0244981	0.00421306	6.07114e-09	1.0073	PEX13 U3	Non-Mediated
Water	33	2	60948744	61863619	rs778139	G	A	445799	0.0263921	0.0039163	1.59437e-11	0.0262266	0.0039842	4.62114e-11	0.99373	USP34;XPO1 Intron	Non-Mediated
Salt	34	2	62804482	63694805	rs360807	C	T	323995	-0.00200992	0.000334197	1.80803e-09	-0.00179125	0.000365679	9.6603e-07	0.891206	EHBP1 Intron	Uncertain
Drink temperature	35	2	77018329	77334964	rs1997468	C	T	444097	0.00160119	0.000184238	3.59649e-18	0.00156971	0.000185296	2.42505e-17	0.980339	LRRTM4 Intron	Non-Mediated
Dried Fruit	36	2	100820431	101047174	rs6542942	G	T	409125	-0.00819175	0.00122918	2.65745e-11	-0.00600035	0.00130454	4.23302e-06	0.732487	LONRF2 Non-synonimous	Uncertain
Drink temperature	37	2	101054289	101198710	rs17024335	T	C	444097	-0.00133173	0.000220255	1.48201e-09	-0.00133916	0.000221232	1.41981e-09	1.00558	NMS Non-synonimous	Non-Mediated
Water|Cofee	38	2	103973750	104452335	rs2198234	G	T	400642	-0.0294624	0.00411158	7.7383e-13	-0.029632	0.00419823	1.68664e-12	1.00576	TMEM182 638895	Non-Mediated
Water	38	2	103973750	104452335	rs2198234	G	T	445799	-0.0267002	0.00393204	1.11808e-11	-0.0271824	0.0040165	1.30872e-11	1.01806	TMEM182 638895	Non-Mediated
Water	39	2	117421401	117725092	rs9631031	G	A	445799	-0.0235954	0.00406285	6.33754e-09	-0.022237	0.00414497	8.10325e-08	0.942429	DPP10 882702	Uncertain
Bread	40	2	135837906	136820960	rs182549	C	T	438853	0.0186348	0.00294508	2.49271e-10	0.0179814	0.0029634	1.29653e-09	0.964937	MCM6;DARS Intron	Non-Mediated
Salt	41	2	138076440	138421227	rs1562662	C	T	323995	-0.00314386	0.000357857	1.5603e-18	-0.00305325	0.000392071	6.83551e-15	0.971177	THSD7B Intron	Non-Mediated
Salt	42	2	143927574	144363659	rs12691671	T	C	323995	-0.00211635	0.000327826	1.07712e-10	-0.00232264	0.000359554	1.0486e-10	1.09747	ARHGAP15 Intron	Uncertain
Salt	43	2	145400317	145969331	rs7591518	T	C	323995	0.00342757	0.000337081	2.74416e-24	0.00350464	0.000367975	1.66412e-21	1.02249	DKFZp686O1327 Intron	Non-Mediated
Fresh Fruit	44	2	146101224	146346285	rs961414	G	T	433186	-0.00461507	0.00077645	2.78475e-09	-0.00448853	0.000811764	3.21408e-08	0.972581	DKFZp686O1327 279441	Non-Mediated
Meat PC	45	2	147806204	147954319	rs453520	C	T	266043	0.0176719	0.00296499	2.51952e-09	0.017602	0.00299452	4.15123e-09	0.996043	PABPC1P2 497352	Non-Mediated
Drink temperature	46	2	156948047	157109395	rs34292254	G	T	444097	0.00115176	0.000184289	4.11113e-10	0.0011118	0.000185584	2.08764e-09	0.96531	NR4A2 104184	Non-Mediated
Salt	47	2	164292316	164511879	rs12478156	T	C	323995	-0.00216248	0.000323029	2.16583e-11	-0.00175572	0.000357763	9.22465e-07	0.8119	FIGN 113682	Uncertain
Dried Fruit	48	2	170629301	170973238	rs13018443	T	C	409125	0.00792566	0.00128115	6.15678e-10	0.00765949	0.00134595	1.26485e-08	0.966416	UBR3 Intron	Non-Mediated
Water|Cofee	49	2	172467318	172921454	rs59414074	C	T	400642	-0.0415972	0.00682941	1.12283e-09	-0.041347	0.00694306	2.59816e-09	0.993986	DYNC1I2 8782	Non-Mediated
Water	49	2	172467318	172921454	rs60315614	C	T	445799	0.0393151	0.00588765	2.42963e-11	0.0380706	0.00598768	2.04188e-10	0.968347	HAT1 Intron	Non-Mediated
Salt	50	2	177013577	177098526	rs17805497	T	C	323995	-0.002044	0.000324171	2.8761e-10	-0.00228413	0.000357324	1.63375e-10	1.11748	HOXD1 11005	Uncertain
Drink temperature	51	2	199166203	199251210	rs997467	T	C	444097	0.00138282	0.000187711	1.74838e-13	0.00138039	0.000188585	2.48458e-13	0.998246	PLCL1 167861	Non-Mediated
Drink temperature	52	2	200628118	201314774	rs1144428	G	A	444097	0.00184787	0.000224845	2.06207e-16	0.00187261	0.000226031	1.18346e-16	1.01339	SPATS2L 72699	Non-Mediated
Fruit PC	53	2	206833858	207481943	rs115067791	G	A	421156	-0.0290423	0.00472992	8.24518e-10	-0.0263416	0.00496182	1.10315e-07	0.907007	GPR1 Intron	Uncertain
Salt	54	2	212590258	212632452	rs7422793	T	C	323995	-0.00208611	0.000325448	1.45554e-10	-0.00174853	0.000359183	1.12692e-06	0.838176	ERBB4 Intron	Uncertain
Fruit PC	55	2	225334070	225469611	rs72974269	C	T	421156	-0.0149297	0.00235111	2.15228e-10	-0.0124501	0.00247292	4.78936e-07	0.833913	CUL3 U3	Uncertain
Water	56	2	227020653	227181683	rs2972140	T	C	445799	-0.0246223	0.00411191	2.12379e-09	-0.0246057	0.00423611	6.30066e-09	0.999327	IRS1 415412	Non-Mediated
Salt	57	3	18466059	18850761	rs336610	G	T	323995	-0.00255664	0.000318423	9.82157e-16	-0.00256522	0.000345201	1.07705e-13	1.00336	SATB1 151640	Non-Mediated
Dried Fruit	57	3	18466059	18850761	rs4269101	T	G	409125	0.00927969	0.00137239	1.36382e-11	0.00773493	0.00145656	1.09386e-07	0.833533	SATB1 176084	Uncertain
Water	57	3	18466059	18850761	rs11714200	G	A	445799	0.0246104	0.00404552	1.17681e-09	0.0240583	0.00412842	5.62728e-09	0.977565	SATB1 154606	Non-Mediated
Fruit PC	57	3	18466059	18850761	rs4269101	T	G	421156	0.0158068	0.00243618	8.67838e-11	0.0133188	0.0025753	2.31899e-07	0.842601	SATB1 176084	Uncertain
Healthy Foods PC	57	3	18466059	18850761	rs13084910	A	G	386048	0.0138377	0.00238294	6.36143e-09	0.0130921	0.00247682	1.25128e-07	0.94612	SATB1 154606	Uncertain
Water|Cofee	57	3	18466059	18850761	rs13082395	A	G	400642	0.0258096	0.00443891	6.08516e-09	0.0253423	0.0045058	1.86199e-08	0.981892	SATB1 229865	Non-Mediated
Fresh Fruit	58	3	21015808	21107235	rs13072255	A	C	433186	-0.00525685	0.000775971	1.24799e-11	-0.00473992	0.000815503	6.16314e-09	0.901666	VENTXP7 350103	Uncertain
Oily Fish	59	3	24830148	25448217	rs6808550	A	G	297881	-0.00967127	0.00147381	5.30597e-11	-0.008691	0.00156911	3.04559e-08	0.898642	RARB 347514	Uncertain
Fish PC	59	3	24830148	25448217	rs6808550	A	G	308008	-0.0159686	0.00260276	8.50138e-10	-0.0146733	0.00272897	7.58013e-08	0.918881	RARB 347514	Uncertain
Cooked Veg.	59	3	24830148	25448217	rs12629972	T	C	435417	-0.00405751	0.000640682	2.40267e-10	-0.00393191	0.00064494	1.08377e-09	0.969045	RARB 347514	Non-Mediated
Salad	59	3	24830148	25448217	rs12629972	T	C	422542	-0.00771617	0.000950968	4.89735e-16	-0.00720576	0.000967132	9.28889e-14	0.933851	RARB 347514	Uncertain
Healthy Foods PC	59	3	24830148	25448217	rs6808550	A	G	386048	-0.0175384	0.00234375	7.26094e-14	-0.0157	0.00243643	1.16468e-10	0.895177	RARB 347514	Uncertain
Vegetable PC	59	3	24830148	25448217	rs12629972	T	C	428980	-0.0194339	0.00221297	1.60891e-18	-0.0184452	0.00223929	1.76455e-16	0.94913	RARB 347514	Uncertain
Fruit PC	60	3	35516974	35904020	rs11706708	C	T	421156	0.0184462	0.00267684	5.53815e-12	0.0175899	0.0028202	4.45716e-10	0.953576	ARPP21 U3	Non-Mediated
Drink temperature	60	3	35516974	35904020	rs1513475	T	C	444097	-0.00128339	0.000191953	2.29416e-11	-0.00128111	0.000192961	3.15388e-11	0.998222	ARPP21 U3	Non-Mediated
Fresh Fruit	60	3	35516974	35904020	rs11129657	T	C	433186	0.00577303	0.000954272	1.45143e-09	0.00574582	0.00099986	9.10449e-09	0.995286	ARPP21 22660	Non-Mediated
Dried Fruit	61	3	43893418	44062561	rs6765212	C	T	409125	-0.00805712	0.00138869	6.55453e-09	-0.0076112	0.00146923	2.21393e-07	0.944655	ABHD5 137952	Uncertain
Salt	62	3	48478088	50531201	rs12636030	A	G	323995	0.00201105	0.000327069	7.81193e-10	0.00202061	0.000352917	1.03158e-08	1.00475	CCDC71 Non-synonimous	Non-Mediated
Tea	62	3	48478088	50531201	rs57462170	G	A	434171	-0.0129479	0.00193234	2.07519e-11	-0.0126934	0.00194508	6.75844e-11	0.980346	RASSF1 Non-synonimous	Non-Mediated
Instant Coffee	63	3	50420554	51480941	rs35198275	A	G	180764	0.00800698	0.00129437	6.17078e-10	0.00767927	0.00131445	5.15192e-09	0.959071	CACNA2D2 Intron	Non-Mediated
Salt	64	3	60350709	60404705	rs736935	C	T	323995	-0.00252785	0.00032972	1.76538e-14	-0.00240773	0.000356729	1.48406e-11	0.952479	FHIT Intron	Non-Mediated
Salt	65	3	60808285	61211957	rs2736748	A	G	323995	-0.00456985	0.000378368	1.38386e-33	-0.00487757	0.000409138	9.13647e-33	1.06734	FHIT Intron	Uncertain
Beef	66	3	70994006	71206903	rs9827939	T	C	241092	0.00405531	0.00066735	1.22653e-09	0.00406662	0.000675447	1.73734e-09	1.00279	FOXP1 Intron	Non-Mediated
Oily Fish	67	3	71469845	71640776	rs1876245	T	C	297881	-0.00946663	0.00146866	1.15022e-10	-0.00819155	0.00156513	1.6608e-07	0.865308	FOXP1 Intron	Uncertain
Bread	68	3	81428950	82022078	rs1851923	G	A	438853	-0.0178918	0.00250862	9.88286e-13	-0.0184057	0.00252834	3.34418e-13	1.02872	GBE1 139953	Non-Mediated
Salt	69	3	82767164	86177115	rs6780346	C	T	323995	0.00257951	0.000318718	5.80253e-16	0.00223228	0.000348551	1.50887e-10	0.865391	CADM2 Intron	Uncertain
Drink temperature	69	3	82767164	86177115	rs7652683	T	C	444097	0.00179417	0.000191341	6.79928e-21	0.00173663	0.000192889	2.19075e-19	0.967932	CADM2 Intron	Non-Mediated
Bread	69	3	82767164	86177115	rs1994315	T	C	438853	0.019863	0.00267522	1.12942e-13	0.0193775	0.00269236	6.1464e-13	0.975556	CADM2 Intron	Non-Mediated
Oily Fish	69	3	82767164	86177115	rs6807666	A	C	297881	0.00934968	0.00152079	7.85106e-10	0.00992265	0.00161338	7.73747e-10	1.06128	CADM2 Intron	Uncertain
Salad	69	3	82767164	86177115	rs9829032	A	G	422542	-0.00567559	0.000956316	2.94118e-09	-0.00520103	0.000974553	9.45808e-08	0.916386	CADM2 Intron	Uncertain
Healthy Foods PC	69	3	82767164	86177115	rs7652808	T	G	386048	0.0144346	0.00241939	2.4283e-09	0.0148862	0.00250955	2.99594e-09	1.03129	CADM2 Intron	Non-Mediated
Tea	70	3	89467357	89751353	rs2117137	A	G	434171	-0.00850128	0.0012259	4.07011e-12	-0.00834547	0.00123395	1.34957e-11	0.981673	EPHA3 Non-synonimous	Non-Mediated
Salt	71	3	94021248	94430430	rs73166548	G	T	323995	0.001982	0.000342549	7.20678e-09	0.0019807	0.000369223	8.11714e-08	0.999343	NSUN3 299485	Non-Mediated
Healthy Foods PC	72	3	107567130	107597141	rs1897495	C	T	386048	-0.0141787	0.0023507	1.62255e-09	-0.015905	0.00243597	6.61123e-11	1.12175	LOC151658 Intron	Uncertain
Vegetable PC	72	3	107567130	107597141	rs1897495	C	T	428980	-0.01313	0.00220788	2.73352e-09	-0.0135049	0.00222723	1.33163e-09	1.02856	LOC151658 Intron	Non-Mediated
Healthy Foods PC	73	3	114523847	115122663	rs80264330	T	G	386048	-0.0296055	0.00502559	3.83987e-09	-0.0291662	0.00520534	2.10513e-08	0.985162	ZBTB20 Intron	Non-Mediated
Healthy Foods PC	74	3	117247033	117340030	rs2869789	A	C	386048	0.0142686	0.00233977	1.07222e-09	0.0126198	0.00242727	2.00175e-07	0.884447	LSAMP-AS1 870582	Uncertain
Water|Cofee	75	3	121350573	121724038	rs13083557	G	A	400642	-0.0271608	0.00473748	9.85681e-09	-0.0259844	0.00480707	6.46458e-08	0.956686	SLC15A2 U3	Non-Mediated
Drink temperature	76	3	157725021	158544336	rs11710570	T	C	444097	-0.00111034	0.000183682	1.49499e-09	-0.00110403	0.000184821	2.3226e-09	0.994313	RSRC1 Intron	Non-Mediated
Oily Fish	77	3	166746558	167275119	rs9823383	T	C	297881	-0.00956816	0.00150015	1.79257e-10	-0.0098285	0.00158731	5.9431e-10	1.02721	SERPINI2 Non-synonimous	Non-Mediated
Water|Cofee	78	3	176369041	176405898	rs6443362	C	T	400642	0.024007	0.00411884	5.59001e-09	0.0236354	0.00417603	1.51577e-08	0.98452	TBL1XR1 368659	Non-Mediated
Salt	79	3	183777919	184046042	rs7627615	G	A	323995	0.00227582	0.00031381	4.09987e-13	0.00224507	0.000341297	4.7662e-11	0.98649	HTR3E Non-synonimous	Non-Mediated
Fresh Fruit	80	3	185783143	185845597	rs1356292	C	T	433186	-0.00634066	0.000986669	1.30722e-10	-0.0042086	0.00105837	6.99408e-05	0.663747	ETV5 Intron	Uncertain
Overall unhealthy diet PC	81	4	2845274	3026317	rs16843603	T	C	258758	0.0237617	0.00388046	9.15916e-10	0.0211731	0.00396057	8.9937e-08	0.89106	ADD1;MFSD10 Intron	Uncertain
Oily Fish	82	4	14933392	15111643	rs2315507	G	A	297881	-0.00907861	0.00153136	3.05785e-09	-0.00818206	0.00162536	4.80385e-07	0.901246	CPEB2 Non-synonimous	Uncertain
Salt	83	4	18125658	18292888	rs12499144	A	C	323995	0.00203102	0.000321561	2.682e-10	0.00187533	0.00035237	1.02601e-07	0.923346	LCORL 203352	Uncertain
Beer	84	4	39073315	39605389	rs28712821	G	A	168237	-0.00953786	0.00107348	6.3926e-19	-0.00846893	0.00113756	9.70967e-14	0.887928	KLB Intron	Uncertain
Alcohol PC	84	4	39073315	39605389	rs28712821	G	A	141145	-0.0324025	0.0045726	1.3782e-12	-0.0305812	0.00463335	4.10496e-11	0.943794	KLB Intron	Uncertain
Champ/Wh wine	84	4	39073315	39605389	rs12639940	A	G	175549	0.00720032	0.00102322	1.96532e-12	0.0072482	0.00102483	1.52059e-12	1.00665	KLB Intron	Non-Mediated
Red Wine	84	4	39073315	39605389	rs73238581	C	A	211628	-0.00619001	0.000960827	1.17616e-10	-0.00638685	0.000986807	9.65625e-11	1.0318	KLB Intron	Non-Mediated
Healthy Foods PC	85	4	41894060	42188603	rs4861024	A	G	386048	0.0160655	0.00271523	3.2825e-09	0.0155614	0.00281317	3.17283e-08	0.968623	BEND4 Intron	Non-Mediated
Vegetable PC	85	4	41894060	42188603	rs4861023	A	G	428980	0.0153341	0.00253892	1.54492e-09	0.0158168	0.00256714	7.21627e-10	1.03148	BEND4 Intron	Non-Mediated
Water|Cofee	86	4	46368641	47282643	rs10009346	G	A	400642	0.03159	0.00458328	5.48419e-12	0.030617	0.0046608	5.06403e-11	0.969198	COX7B2 Intron	Non-Mediated
Water	86	4	46368641	47282643	rs10009346	G	A	445799	0.0303781	0.00438202	4.13637e-12	0.0295695	0.00445388	3.15708e-11	0.973384	COX7B2 Intron	Non-Mediated
Salt	87	4	54966104	55004665	rs35638196	G	A	323995	-0.00216469	0.000364863	2.97658e-09	-0.00197125	0.000398885	7.73627e-07	0.91064	GSX2 Intron	Uncertain
Fresh Fruit	88	4	59808524	60072524	rs4467648	G	A	433186	-0.00473725	0.000813387	5.742e-09	-0.00484754	0.000852531	1.30005e-08	1.02328	LOC255130 1931930	Non-Mediated
Salt	89	4	67062794	67331305	rs7670308	G	A	323995	0.00202046	0.000315217	1.45765e-10	0.00200638	0.000343639	5.26335e-09	0.993031	LOC100144602 636754	Non-Mediated
Instant Coffee	90	4	88887327	89054667	rs1481012	A	G	180764	0.00918762	0.00138956	3.7944e-11	0.00837864	0.00141234	2.98404e-09	0.911949	ABCG2 Non-synonimous	Uncertain
Coffee PC	90	4	88887327	89054667	rs4148155	A	G	105037	0.0467989	0.00772241	1.36004e-09	0.0424308	0.00785004	6.47467e-08	0.906664	ABCG2 Non-synonimous	Uncertain
Salt	91	4	94239926	94570020	rs3890316	G	A	323995	0.00208109	0.000358873	6.67276e-09	0.00220355	0.00039162	1.83638e-08	1.05884	GRID2 Intron	Uncertain
Champ/Wh wine	92	4	99567226	99781025	rs1919208	C	T	175549	-0.0499642	0.00667633	7.22136e-14	-0.0497375	0.00668664	1.01958e-13	0.995463	TSPAN5 Intron	Non-Mediated
Red Wine	92	4	99567226	99781025	rs4699663	G	T	211628	-0.0451167	0.00686871	5.08456e-11	-0.0469022	0.00707315	3.33383e-11	1.03957	TSPAN5 Intron	Non-Mediated
Alcohol PC	92	4	99567226	99781025	rs4699663	G	T	141145	-0.244721	0.0326249	6.331e-14	-0.245261	0.0330697	1.20263e-13	1.00221	TSPAN5 Intron	Non-Mediated
Psychoactive drinks PC	92	4	99567226	99781025	rs4699663	G	T	127605	-0.21583	0.0319653	1.45812e-11	-0.214561	0.0324579	3.83236e-11	0.994119	TSPAN5 Intron	Non-Mediated
Red Wine	93	4	100244221	100608799	rs150848708	G	A	211628	0.0455419	0.00592652	1.53685e-14	0.0456867	0.00605574	4.54532e-14	1.00318	C4orf17 Intron	Non-Mediated
Beer	93	4	100244221	100608799	rs188726265	C	T	168237	0.0407889	0.00665274	8.725e-10	0.0388748	0.00702658	3.15627e-08	0.953074	C4orf17 Intron	Non-Mediated
Alcohol PC	93	4	100244221	100608799	rs188726265	C	T	141145	0.210887	0.0284233	1.17545e-13	0.207554	0.0287715	5.43904e-13	0.984192	C4orf17 Intron	Non-Mediated
Champ/Wh wine	93	4	100244221	100608799	rs148960385	G	A	175549	0.0408448	0.00634501	1.21609e-10	0.0409477	0.00635466	1.1657e-10	1.00252	C4orf17 Intron	Non-Mediated
Psychoactive drinks PC	93	4	100244221	100608799	rs188726265	C	T	127605	0.183781	0.0276802	3.1491e-11	0.182519	0.0280836	8.07879e-11	0.993133	C4orf17 Intron	Non-Mediated
Beer	94	4	101926194	101993750	rs9684543	C	T	168237	0.00677073	0.00117978	9.52503e-09	0.00632463	0.00124634	3.88392e-07	0.934114	PPP3CA Intron	Uncertain
Beer	95	4	102702364	103388441	rs13107325	C	T	168237	0.0118976	0.00199402	2.42189e-09	0.012048	0.00212868	1.51483e-08	1.01264	SLC39A8 Non-synonimous	Non-Mediated
Beer	96	5	50582954	50905846	rs7708866	T	C	168237	0.00717861	0.00119148	1.6916e-09	0.00679302	0.00125892	6.81802e-08	0.946286	ISL1 Intron	Uncertain
Salt	97	5	51215508	51494642	rs12658060	T	C	323995	0.00455663	0.000370935	1.10165e-34	0.00468272	0.000400377	1.33938e-31	1.02767	ISL1 674754	Non-Mediated
Water|Cofee	98	5	59222082	60968475	rs17444495	G	A	400642	-0.0284389	0.00414434	6.78527e-12	-0.0255802	0.00427894	2.25665e-09	0.899481	ERCC8;NDUFAF2;C5orf43 Intron	Uncertain
Water	98	5	59222082	60968475	rs17444495	G	A	445799	-0.0240507	0.00396246	1.28198e-09	-0.0212226	0.00410391	2.32455e-07	0.882411	ERCC8;NDUFAF2;C5orf43 Intron	Uncertain
Healthy Foods PC	98	5	59222082	60968475	rs12187112	G	A	386048	0.0142935	0.00240749	2.90105e-09	0.0107122	0.00251077	1.98556e-05	0.749444	ZSWIM6 Intron	Uncertain
Fruit PC	98	5	59222082	60968475	rs6868457	T	C	421156	-0.0130932	0.00219779	2.56237e-09	-0.00923323	0.00232454	7.12532e-05	0.705194	C5orf43 40882	Uncertain
Drink temperature	99	5	87072961	87934707	rs2728784	A	G	444097	-0.00185353	0.000227139	3.34101e-16	-0.00192529	0.000229471	4.85583e-17	1.03872	LOC100505894;TMEM161B Intron	Non-Mediated
Meat PC	100	5	87936379	88266197	rs11743441	G	T	266043	0.0182707	0.00297564	8.24712e-10	0.0187924	0.00302478	5.204e-10	1.02855	MEF2C U3	Non-Mediated
Lamb	100	5	87936379	88266197	rs11743441	G	T	189984	0.00350546	0.000577351	1.26621e-09	0.00321399	0.000598247	7.7719e-08	0.916852	MEF2C U3	Uncertain
Bread	101	5	92683607	93509229	rs115877304	C	T	438853	-0.0358152	0.00578708	6.0616e-10	-0.0362676	0.00581428	4.44135e-10	1.01263	FLJ42709 Intron	Non-Mediated
Fresh Fruit	102	5	95835167	95919191	rs149449	G	A	433186	-0.00486802	0.000774257	3.22944e-10	-0.0045607	0.000808863	1.71624e-08	0.93687	CAST 104269	Uncertain
Fish PC	103	5	101877132	102590943	rs258151	G	A	308008	-0.0153213	0.00267125	9.71596e-09	-0.0145719	0.00278789	1.72406e-07	0.951091	PAM 31621	Non-Mediated
Salt	104	5	103671867	104082179	rs4235642	A	G	323995	-0.00193725	0.000317914	1.10379e-09	-0.00176099	0.000345995	3.58712e-07	0.909017	RAB9BP1 616761	Uncertain
Drink temperature	105	5	107139388	107205182	rs7702274	C	T	444097	-0.00122243	0.000186619	5.73813e-11	-0.00121758	0.000187812	8.99358e-11	0.996032	FBXL17 36159	Non-Mediated
Salt	106	5	116543530	116664675	rs10037418	C	T	323995	-0.0021599	0.000331236	6.99668e-11	-0.0020081	0.000357198	1.88949e-08	0.92972	SEMA6A 635494	Uncertain
Water|Cofee	107	5	141201340	141338888	rs6894366	C	T	400642	-0.0255819	0.00410561	4.63579e-10	-0.026016	0.00417222	4.50233e-10	1.01697	PCDH1 Intron	Non-Mediated
Water	107	5	141201340	141338888	rs9324858	T	C	445799	-0.0237414	0.00392742	1.49376e-09	-0.0243441	0.00399049	1.0571e-09	1.02539	PCDH1 Intron	Non-Mediated
Fish PC	108	5	144152910	144582247	rs271081	T	C	308008	0.0150939	0.00256972	4.25999e-09	0.015199	0.0026806	1.42791e-08	1.00696	PRELID2 568923	Non-Mediated
Tea	109	5	151862077	152360494	rs72797284	A	G	434171	0.00895943	0.00135539	3.83742e-11	0.00930327	0.0013644	9.19434e-12	1.03838	NMUR2 140154	Non-Mediated
Lamb	110	5	164467492	164790544	rs6872608	A	C	189984	-0.00368858	0.000591946	4.62646e-10	-0.00349286	0.000608026	9.21457e-09	0.946939	MAT2B Intron	Uncertain
Oily Fish	110	5	164467492	164790544	rs11135349	A	C	297881	-0.00896907	0.00145779	7.62654e-10	-0.00919682	0.0015434	2.54059e-09	1.02539	MAT2B Intron	Non-Mediated
Fish PC	110	5	164467492	164790544	rs1019444	T	C	308008	-0.0157187	0.00264058	2.63681e-09	-0.0155145	0.0027593	1.88085e-08	0.987008	MAT2B Intron	Non-Mediated
Water|Cofee	110	5	164467492	164790544	rs17075255	C	T	400642	0.0305154	0.0048722	3.77237e-10	0.0287385	0.00494444	6.16258e-09	0.941771	MAT2B 1812779	Uncertain
Water	110	5	164467492	164790544	rs17075255	C	T	445799	0.0306401	0.00466191	4.9499e-11	0.0291823	0.00473091	6.89686e-10	0.952423	MAT2B 1812779	Non-Mediated
Healthy Foods PC	111	5	166389709	166566580	rs2961658	G	A	386048	-0.0155149	0.00250776	6.14171e-10	-0.0165684	0.0025957	1.73614e-10	1.0679	ODZ2 145261	Uncertain
Vegetable PC	111	5	166389709	166566580	rs11134442	A	G	428980	0.0134321	0.00225467	2.56223e-09	0.0138073	0.00227563	1.29946e-09	1.02794	ODZ2 233366	Non-Mediated
Bread	112	5	166803321	166846744	rs2068650	A	C	438853	0.0166023	0.00249883	3.05222e-11	0.0167058	0.00251036	2.83815e-11	1.00623	ODZ2 Intron	Non-Mediated
Salt	113	5	170276123	170747417	rs2053682	C	A	323995	0.00304443	0.000333368	6.70343e-20	0.00307253	0.000358834	1.10406e-17	1.00923	RANBP17 Intron	Non-Mediated
Salt	114	6	9392499	9520909	rs35099536	A	C	323995	-0.00412446	0.00056172	2.09554e-13	-0.00445415	0.000613582	3.89217e-13	1.07994	LOC100506207 707122	Uncertain
Oily Fish	115	6	24998665	28482917	rs66488313	G	T	297881	0.0201851	0.00232885	4.42057e-18	0.0203198	0.00245726	1.34757e-16	1.00667	ABT1 U3	Non-Mediated
Fish PC	115	6	24998665	28482917	rs13198474	G	A	308008	0.0358596	0.00436387	2.08001e-16	0.0349553	0.00456291	1.84848e-14	0.974782	SLC17A3 U5	Non-Mediated
Healthy Foods PC	115	6	24998665	28482917	rs13198474	G	A	386048	0.0345618	0.00392625	1.33514e-18	0.0351081	0.00406064	5.33551e-18	1.01581	SLC17A3 U5	Non-Mediated
Drink temperature	115	6	24998665	28482917	rs13213152	A	G	444097	-0.00194668	0.000285771	9.62325e-12	-0.00189969	0.000287657	4.00205e-11	0.975861	ZSCAN12;PGBD1 Non-synonimous	Non-Mediated
Dried Fruit	115	6	24998665	28482917	rs6921589	A	C	409125	-0.0111688	0.00179717	5.1436e-10	-0.0120798	0.00188357	1.42443e-10	1.08157	LRRC16A Intron	Uncertain
Overall unhealthy diet PC	115	6	24998665	28482917	rs9379829	C	T	258758	0.0304961	0.00420701	4.202e-13	0.0279393	0.00428752	7.19989e-11	0.91616	HIST1H2BD Intron	Uncertain
Salad	115	6	24998665	28482917	rs7774567	A	G	422542	-0.0095921	0.00165381	6.63144e-09	-0.00977619	0.00167861	5.74601e-09	1.01919	LRRC16A Synonimous	Non-Mediated
Vegetable PC	115	6	24998665	28482917	rs7774567	A	G	428980	-0.022971	0.0038482	2.38279e-09	-0.0231025	0.0038857	2.75571e-09	1.00572	LRRC16A Synonimous	Non-Mediated
Beef	115	6	24998665	28482917	rs9379833	C	A	241092	0.00405078	0.000622386	7.59206e-11	0.00386496	0.000631236	9.19248e-10	0.954126	HIST1H2BE Non-synonimous	Non-Mediated
Pork	115	6	24998665	28482917	rs9379832	A	G	187202	0.0043784	0.00069271	2.60411e-10	0.00437039	0.000693412	2.9245e-10	0.998171	HIST1H2BE 1741	Non-Mediated
Meat PC	115	6	24998665	28482917	rs4486004	G	T	266043	0.0245491	0.00353444	3.76645e-12	0.0246784	0.00357896	5.37048e-12	1.00527	HIST1H2BD Intron	Non-Mediated
Bread	115	6	24998665	28482917	rs62394558	G	A	438853	0.014944	0.00252589	3.29203e-09	0.0147831	0.00253751	5.68377e-09	0.98923	ABT1 Synonimous	Non-Mediated
Salt	116	6	33508531	33842255	rs113243085	G	T	323995	-0.00407434	0.000699185	5.63413e-09	-0.00374007	0.000764276	9.90018e-07	0.917958	BAK1 23372	Uncertain
Lamb	117	6	37645697	37707772	rs62398404	C	T	189984	-0.0049069	0.000849629	7.67959e-09	-0.00504642	0.000880811	1.0085e-08	1.02843	MDGA1 U5	Non-Mediated
Fresh Fruit	118	6	50657941	51705696	rs2504671	C	A	433186	-0.00830488	0.000916714	1.31169e-19	-0.00884144	0.000960884	3.53441e-20	1.06461	PKHD1 221564	Uncertain
Fruit PC	118	6	50657941	51705696	rs2504671	C	A	421156	-0.0194593	0.00258513	5.17615e-14	-0.0204867	0.00270851	3.91409e-14	1.0528	PKHD1 221564	Uncertain
Tea	118	6	50657941	51705696	rs2465018	G	A	434171	-0.0115345	0.00144047	1.17106e-15	-0.0110394	0.00145212	2.90918e-14	0.957079	PKHD1 239002	Non-Mediated
Drink temperature	118	6	50657941	51705696	rs986546	G	A	444097	-0.00111221	0.000188811	3.84797e-09	-0.00110282	0.000189846	6.28425e-09	0.991554	PKHD1 Synonimous	Non-Mediated
Drink temperature	119	6	57583814	58075040	rs6941231	C	T	444097	-0.00147161	0.000219692	2.10549e-11	-0.00147607	0.000221002	2.40582e-11	1.00303	PRIM2 157505	Non-Mediated
Drink temperature	120	6	61924710	63322215	rs9453572	T	C	444097	-0.00125232	0.000193955	1.06972e-10	-0.00125499	0.000195028	1.23522e-10	1.00213	KHDRBS2 Intron	Non-Mediated
Healthy Foods PC	121	6	87704125	88484277	rs6903219	G	A	386048	-0.0143982	0.00232148	5.56832e-10	-0.0124139	0.00240222	2.37009e-07	0.862182	C6orf163;GJB7;C6orf162 Intron	Uncertain
Dried Fruit	122	6	98252007	98893952	rs9385269	C	T	409125	-0.00894444	0.00124014	5.49565e-13	-0.00583729	0.00132746	1.09592e-05	0.652616	MIR2113 100480	Uncertain
Fruit PC	122	6	98252007	98893952	rs12196849	C	A	421156	-0.0147738	0.00227276	8.01203e-11	-0.0117183	0.00239235	9.66998e-07	0.793182	MIR2113 298058	Uncertain
Drink temperature	122	6	98252007	98893952	rs12196849	C	A	444097	-0.00124607	0.000190219	5.72632e-11	-0.00126014	0.000191261	4.44042e-11	1.01129	MIR2113 298058	Non-Mediated
Salt	123	6	103997289	104209517	rs2506738	A	G	323995	0.00216807	0.000315149	6.00597e-12	0.00200377	0.000343579	5.47551e-09	0.924217	HACE1 1144755	Uncertain
Salt	124	6	125169321	125202994	rs1409293	G	A	323995	-0.00181731	0.000310451	4.80541e-09	-0.00186288	0.000337766	3.48179e-08	1.02508	NKAIN2 25618	Non-Mediated
Salt	125	6	126659043	127167072	rs1490384	C	T	323995	0.00183159	0.000309029	3.0867e-09	0.00201123	0.000342093	4.12263e-09	1.09808	CENPW 115307	Uncertain
Water|Cofee	126	6	153187416	153694187	rs6557273	A	G	400642	0.0260035	0.00449087	7.02594e-09	0.0251523	0.00460016	4.5593e-08	0.967266	RGS17 Intron	Non-Mediated
Salt	127	7	1802422	2179569	rs7803164	C	T	323995	0.00230624	0.000366829	3.23738e-10	0.00243722	0.000404382	1.66995e-09	1.05679	MAD1L1 14869	Uncertain
Dried Fruit	127	7	1802422	2179569	rs3823624	T	C	409125	-0.0130461	0.00160593	4.52168e-16	-0.0105776	0.00170023	4.93123e-10	0.810787	MAD1L1 Intron	Uncertain
Fruit PC	127	7	1802422	2179569	rs62442924	C	T	421156	-0.0187603	0.00277822	1.45178e-11	-0.0145845	0.00293298	6.60637e-07	0.777415	MAD1L1 Intron	Uncertain
Water	128	7	17006825	17769990	rs4410790	T	C	445799	0.0750777	0.0040767	9.724e-76	0.0760483	0.00414052	2.42091e-75	1.01293	AHR 30427	Non-Mediated
Instant Coffee	128	7	17006825	17769990	rs2106727	A	G	180764	-0.0162931	0.000915069	6.42593e-71	-0.0161609	0.000926934	4.49033e-68	0.991887	AHR 30427	Non-Mediated
Coffee PC	128	7	17006825	17769990	rs4410790	T	C	105037	-0.100176	0.00508825	2.7502e-86	-0.0997195	0.00517103	7.28234e-83	0.995445	AHR 30427	Non-Mediated
Ground Coffee	128	7	17006825	17769990	rs4410790	T	C	72276	-0.0183792	0.00132145	5.63583e-44	-0.0182803	0.00133034	5.76065e-43	0.994618	AHR 30427	Non-Mediated
Overall unhealthy diet PC	128	7	17006825	17769990	rs4410790	T	C	258758	-0.0390576	0.00362449	4.46875e-27	-0.0394137	0.00369076	1.27613e-26	1.00912	AHR 30427	Non-Mediated
Psychoactive drinks PC	128	7	17006825	17769990	rs4410790	T	C	127605	-0.0595571	0.0045848	1.39207e-38	-0.0597206	0.00465469	1.11089e-37	1.00274	AHR 30427	Non-Mediated
Drink temperature	128	7	17006825	17769990	rs4410790	T	C	444097	-0.00167103	0.000189943	1.39855e-18	-0.00166973	0.000191166	2.44792e-18	0.999222	AHR 30427	Non-Mediated
Tea	128	7	17006825	17769990	rs4410790	T	C	434171	-0.0114382	0.00125129	6.18052e-20	-0.0116227	0.00125853	2.57925e-20	1.01613	AHR 30427	Non-Mediated
Water|Cofee	128	7	17006825	17769990	rs4410790	T	C	400642	0.0476437	0.00426739	6.07645e-29	0.0487394	0.00433638	2.60436e-29	1.023	AHR 30427	Non-Mediated
Decaf. Coffee	128	7	17006825	17769990	rs4410790	T	C	62072	-0.0119411	0.0015591	1.8743e-14	-0.0119793	0.00160132	7.38195e-14	1.0032	AHR 30427	Non-Mediated
Salad	129	7	34941004	35304164	rs6978572	T	C	422542	-0.00578259	0.00100451	8.58109e-09	-0.00555195	0.00101986	5.21488e-08	0.960115	TBX20;DPY19L2P1 Intron	Non-Mediated
Fresh Fruit	130	7	49299266	49632166	rs6962967	C	T	433186	-0.00460815	0.0007807	3.57844e-09	-0.00409786	0.000817436	5.35705e-07	0.889264	VWC2 181094	Uncertain
Drink temperature	131	7	69007901	69542857	rs210600	G	A	444097	0.00122469	0.000204563	2.13931e-09	0.00126452	0.000205876	8.14159e-10	1.03252	AUTS2 Intron	Non-Mediated
Instant Coffee	132	7	72822848	73118033	rs34060476	A	G	180764	-0.00895592	0.00128627	3.33798e-12	-0.00799154	0.0013242	1.58964e-09	0.892319	MLXIPL Non-synonimous	Uncertain
Coffee PC	132	7	72822848	73118033	rs79624003	A	G	105037	-0.0484273	0.00722117	1.99623e-11	-0.0440229	0.0074014	2.71587e-09	0.909051	MLXIPL Non-synonimous	Uncertain
Psychoactive drinks PC	132	7	72822848	73118033	rs7777102	A	G	127605	-0.0494928	0.00650245	2.71116e-14	-0.0420577	0.00671965	3.87649e-10	0.849775	MLXIPL Intron	Uncertain
Water	132	7	72822848	73118033	rs7777102	A	G	445799	0.0440718	0.00580007	2.99596e-14	0.0405266	0.00623328	7.94452e-11	0.919559	MLXIPL Intron	Uncertain
Coffee PC	133	7	75594815	75902030	rs1057868	C	T	105037	-0.0520407	0.0053635	2.93485e-22	-0.0498933	0.00545251	5.66605e-20	0.958735	POR Non-synonimous	Non-Mediated
Instant Coffee	133	7	75594815	75902030	rs17685	G	A	180764	-0.00876767	0.000978214	3.16145e-19	-0.00851332	0.000991611	9.05621e-18	0.970991	POR Non-synonimous	Non-Mediated
Ground Coffee	133	7	75594815	75902030	rs1057868	C	T	72276	-0.00804666	0.00139033	7.14034e-09	-0.00785466	0.00140028	2.03083e-08	0.976139	POR Non-synonimous	Non-Mediated
Tea	133	7	75594815	75902030	rs56163935	T	C	434171	-0.00901306	0.0015626	8.02229e-09	-0.00909674	0.0015709	7.00523e-09	1.00928	MDH2;SRRM3 Intron	Non-Mediated
Vegetable PC	134	7	77706907	77823117	rs6958768	A	C	428980	0.0174604	0.00293732	2.77578e-09	0.0175845	0.00296432	2.99149e-09	1.00711	MAGI2 Intron	Non-Mediated
Salad	134	7	77706907	77823117	rs6958768	A	C	422542	0.00729325	0.00126227	7.56458e-09	0.00729829	0.00128077	1.20949e-08	1.00069	MAGI2 Intron	Non-Mediated
Oily Fish	135	7	95706596	95791229	rs10267710	G	T	297881	0.00891283	0.00152131	4.66632e-09	0.00798975	0.0016128	7.2716e-07	0.896433	DYNC1I1 230	Uncertain
Drink temperature	136	7	106796537	107304628	rs2395868	T	C	444097	-0.00125087	0.000216009	7.00421e-09	-0.00123717	0.000217404	1.26578e-08	0.989044	HBP1;COG5;PRKAR2B Intron	Non-Mediated
Oily Fish	137	7	121937298	122020383	rs11767283	A	G	297881	-0.0123486	0.00176371	2.53252e-12	-0.0122081	0.0018624	5.56147e-11	0.988625	LOC154860 0	Non-Mediated
Bread	138	7	127241980	127788550	rs79436018	T	C	438853	0.022907	0.00390047	4.28283e-09	0.0230761	0.00392057	3.95872e-09	1.00738	LRRC4 U3	Non-Mediated
Water	138	7	127241980	127788550	rs7786041	T	C	445799	0.0375065	0.00610458	8.04721e-10	0.039775	0.00620742	1.47786e-10	1.06048	LRRC4 U3	Uncertain
Dried Fruit	139	7	132522698	133719118	rs7808471	T	C	409125	0.00779718	0.00131558	3.08894e-09	0.00742346	0.00138365	8.08967e-08	0.95207	CHCHD3 Intron	Non-Mediated
Fruit PC	139	7	132522698	133719118	rs34475839	C	A	421156	0.0173446	0.00287784	1.67107e-09	0.020056	0.00302416	3.31333e-11	1.15633	EXOC4 Intron	Uncertain
Drink temperature	140	7	133306863	133939461	rs2542274	C	T	444097	-0.00106813	0.000183808	6.2057e-09	-0.00105903	0.000184795	9.99359e-09	0.99148	EXOC4 Intron	Non-Mediated
Beer	141	7	135051254	135237096	rs6970845	G	A	168237	-0.00628554	0.00105959	2.99177e-09	-0.00458493	0.0011279	4.80267e-05	0.729441	CNOT4 U3	Uncertain
Meat PC	141	7	135051254	135237096	rs4728354	C	T	266043	-0.0170258	0.00294612	7.51191e-09	-0.0171581	0.00299316	9.89922e-09	1.00777	CNOT4 U3	Non-Mediated
Salt	142	7	140801429	141672705	rs4726481	G	T	323995	0.00427789	0.000316311	1.12384e-41	0.00445618	0.000346419	7.21995e-38	1.04168	TAS2R38 Non-synonimous	Non-Mediated
Tea	142	7	140801429	141672705	rs4726481	G	T	434171	-0.00714552	0.00123489	7.19273e-09	-0.00711827	0.00124137	9.79763e-09	0.996186	TAS2R38 Non-synonimous	Non-Mediated
Bread	143	7	143572286	144159358	rs7802468	C	T	438853	0.0297029	0.00256578	5.41782e-31	0.029561	0.00257736	1.87702e-30	0.995224	OR6B1 Synonimous	Non-Mediated
Fresh Fruit	143	7	143572286	144159358	rs10249294	G	A	433186	-0.0122119	0.000800325	1.44143e-52	-0.0121845	0.000836451	4.56443e-48	0.997752	OR6B1 Synonimous	Non-Mediated
Fruit PC	143	7	143572286	144159358	rs10249294	G	A	421156	-0.0264741	0.00225743	9.2107e-32	-0.0263702	0.00236667	7.80634e-29	0.996074	OR6B1 Synonimous	Non-Mediated
Overall unhealthy diet PC	144	7	153451274	153497688	rs2533273	C	A	258758	-0.0223024	0.00349992	1.86262e-10	-0.0228074	0.00356642	1.60505e-10	1.02264	DPP6 111331	Non-Mediated
Fruit PC	144	7	153451274	153497688	rs10271924	C	T	421156	0.0165773	0.00224587	1.56807e-13	0.0167415	0.00236984	1.6131e-12	1.00991	DPP6 88994	Non-Mediated
Fresh Fruit	144	7	153451274	153497688	rs10271924	C	T	433186	0.00512767	0.0007963	1.19971e-10	0.00511743	0.000843253	1.28966e-09	0.998003	DPP6 88994	Non-Mediated
Dried Fruit	144	7	153451274	153497688	rs2533273	C	A	409125	0.00739951	0.00123574	2.12544e-09	0.00774247	0.00129965	2.56333e-09	1.04635	DPP6 111331	Non-Mediated
Non-oily fish	145	8	8092025	11895188	rs7015336	G	A	318136	-0.00694628	0.00111007	3.91159e-10	-0.00699152	0.00114827	1.13815e-09	1.00651	ERI1 29592	Non-Mediated
Processed Meat	145	8	8092025	11895188	rs2945247	G	A	312220	0.00327924	0.0005606	4.92998e-09	0.00319143	0.000562227	1.37558e-08	0.973221	FLJ10661 Intron	Non-Mediated
Fish PC	145	8	8092025	11895188	rs11993089	G	T	308008	-0.0183982	0.00261796	2.09991e-12	-0.0174186	0.00277996	3.70996e-10	0.946752	MSRA Intron	Uncertain
Healthy Foods PC	145	8	8092025	11895188	rs2980755	A	G	386048	-0.0151315	0.00233862	9.78202e-11	-0.0148818	0.00243005	9.12191e-10	0.983497	SGK223 124425	Non-Mediated
Cooked Veg.	145	8	8092025	11895188	rs11774353	C	T	435417	-0.00378793	0.00065899	9.02603e-09	-0.00378682	0.000662469	1.08917e-08	0.999707	LOC157273 29320	Non-Mediated
Cheese	145	8	8092025	11895188	rs7012814	G	A	365842	0.00275866	0.000473402	5.63281e-09	0.002619	0.000505104	2.15934e-07	0.949373	LOC157273 9201	Uncertain
Oily Fish	146	8	9522917	11895188	rs11993089	G	T	297881	-0.00986814	0.00148263	2.81697e-11	-0.00924124	0.00160825	9.131e-09	0.936472	MSRA Intron	Uncertain
Healthy Foods PC	146	8	9522917	11895188	rs11250117	C	A	386048	0.0160678	0.00232011	4.34588e-12	0.0149553	0.00241548	5.96154e-10	0.930761	XKR6 Intron	Uncertain
Cooked Veg.	146	8	9522917	11895188	rs12550717	G	A	435417	-0.0038877	0.000651474	2.40851e-09	-0.00383526	0.00065503	4.76731e-09	0.986512	MSRA Intron	Non-Mediated
Salt	147	8	22698784	22756325	rs2457427	T	C	323995	0.0028372	0.000450231	2.94486e-10	0.00284798	0.000490054	6.18947e-09	1.0038	PEBP4 Intron	Non-Mediated
Drink temperature	148	8	53116063	53228199	rs4074067	C	T	444097	-0.00148911	0.000237183	3.42258e-10	-0.00152477	0.00023898	1.76724e-10	1.02395	ST18 Intron	Non-Mediated
Salad	149	8	64315765	64997709	rs1520919	G	A	422542	0.00776124	0.00102093	2.91302e-14	0.00750224	0.00103779	4.8626e-13	0.966629	LOC286184 Intron	Non-Mediated
Oily Fish	149	8	64315765	64997709	rs790564	A	C	297881	-0.0110247	0.0016347	1.53901e-11	-0.0105385	0.00172015	8.98316e-10	0.955902	LOC286184 Intron	Non-Mediated
Fish PC	149	8	64315765	64997709	rs10105127	T	C	308008	-0.0159211	0.0027237	5.05401e-09	-0.0149904	0.0028468	1.3965e-07	0.941545	LOC286184 154954	Uncertain
Vegetable PC	149	8	64315765	64997709	rs1520919	G	A	428980	0.016847	0.00237511	1.31086e-12	0.0166025	0.00239969	4.56137e-12	0.985484	LOC286184 Intron	Non-Mediated
Healthy Foods PC	149	8	64315765	64997709	rs790564	A	C	386048	-0.0169621	0.00259657	6.46841e-11	-0.0159696	0.00268615	2.76169e-09	0.94149	LOC286184 Intron	Uncertain
Salt	149	8	64315765	64997709	rs4739105	T	C	323995	-0.00233746	0.000381316	8.78893e-10	-0.00232283	0.000416211	2.3929e-08	0.993741	LOC286184 185827	Non-Mediated
Dried Fruit	150	8	144239099	144270473	rs11787024	T	C	409125	-0.00848131	0.0013236	1.47674e-10	-0.00893254	0.00139368	1.46156e-10	1.0532	LY6H Intron	Uncertain
Tea	151	9	6978939	7092788	rs1093707	T	G	434171	0.00851736	0.00144315	3.59289e-09	0.00890205	0.00145264	8.8896e-10	1.04517	KDM4C Intron	Non-Mediated
Meat PC	152	9	15389970	16064646	rs276447	C	T	266043	0.028313	0.00293958	5.87745e-22	0.0284021	0.00297531	1.34915e-21	1.00315	C9orf93 Intron	Non-Mediated
Lamb	152	9	15389970	16064646	rs451878	C	A	189984	0.00564255	0.000568416	3.18318e-23	0.00575595	0.000585577	8.40059e-23	1.0201	C9orf93 Intron	Non-Mediated
Beef	152	9	15389970	16064646	rs10119975	C	A	241092	-0.00420931	0.000547903	1.55913e-14	-0.00429461	0.000554527	9.58652e-15	1.02026	C9orf93 Non-synonimous	Non-Mediated
Pork	152	9	15389970	16064646	rs1355171	C	A	187202	0.00395162	0.00059827	3.97308e-11	0.00395202	0.000598906	4.14671e-11	1.0001	C9orf93 Intron	Non-Mediated
Overall unhealthy diet PC	152	9	15389970	16064646	rs2136355	G	A	258758	0.025412	0.00353205	6.26069e-13	0.0240406	0.00359959	2.41089e-11	0.946034	C9orf93 Intron	Uncertain
Salt	153	9	22375117	22889295	rs586716	G	A	323995	-0.00214673	0.000314354	8.54962e-12	-0.0021862	0.00034307	1.86015e-10	1.01839	DMRTA1 10728	Non-Mediated
Drink temperature	153	9	22375117	22889295	rs62572325	C	A	444097	0.00168839	0.000267714	2.85061e-10	0.00166631	0.000269455	6.24961e-10	0.986924	DMRTA1 83038	Non-Mediated
Salt	154	9	23178368	23254622	rs1339157	T	C	323995	0.0021803	0.000309171	1.76257e-12	0.00209496	0.000338612	6.13605e-10	0.960858	FLJ35282 372319	Non-Mediated
Salt	155	9	28793694	29201691	rs10757803	G	A	323995	-0.00219581	0.000372731	3.83544e-09	-0.00201979	0.000408558	7.66571e-07	0.919837	MIR873 Intron	Uncertain
Fresh Fruit	156	9	34074476	34512893	rs11788122	C	T	433186	0.00477838	0.000777366	7.9019e-10	0.00458653	0.00081068	1.5347e-08	0.959851	KIF24;NUDT2 Intron	Non-Mediated
Salt	156	9	34074476	34512893	rs10971930	T	C	323995	-0.00269587	0.000463302	5.92652e-09	-0.0025546	0.000506062	4.46482e-07	0.947597	DCAF12 Non-synonimous	Uncertain
Fruit PC	156	9	34074476	34512893	rs7042499	G	A	421156	0.013083	0.00225036	6.10905e-09	0.0114155	0.00235896	1.30342e-06	0.872546	UBAP1 16026	Uncertain
Water|Cofee	157	9	87573857	87686621	rs4310286	T	C	400642	0.0277219	0.00414169	2.18076e-11	0.0279055	0.00421053	3.41272e-11	1.00662	NTRK2 Intron	Non-Mediated
Water	157	9	87573857	87686621	rs4075274	T	C	445799	0.0280647	0.00396262	1.4172e-12	0.0281126	0.00402465	2.84658e-12	1.00171	NTRK2 Intron	Non-Mediated
Cheese	158	9	88000506	88101673	rs3911016	T	G	365842	-0.00421994	0.000722514	5.20025e-09	-0.00365187	0.000769365	2.06858e-06	0.865385	AGTPBP1 106160	Uncertain
Fresh Fruit	159	9	96161300	96392182	rs4744240	C	T	433186	-0.00503175	0.000823557	9.97702e-10	-0.00427533	0.000864644	7.62948e-07	0.849671	FAM120AOS Non-synonimous	Uncertain
Oily Fish	160	9	106723148	107054520	rs552234	G	A	297881	0.00928024	0.00145621	1.85521e-10	0.0102168	0.00153742	3.02341e-11	1.10092	SMC2 101496	Uncertain
Beer	161	9	109305426	109414561	rs10978542	C	T	168237	0.00621129	0.00107681	8.01074e-09	0.00657027	0.00113431	6.94234e-09	1.05779	ZNF462 247296	Uncertain
Water|Cofee	162	9	114878067	115347088	rs10817299	A	G	400642	0.029692	0.00496956	2.30409e-09	0.029588	0.00505042	4.66994e-09	0.996497	ROD1;MIR3134 U3	Non-Mediated
Overall unhealthy diet PC	163	9	128153244	128748566	rs477813	C	T	258758	0.0204243	0.00353631	7.66851e-09	0.0191568	0.00360308	1.05617e-07	0.937944	MAPKAP1 Intron	Uncertain
Salad	163	9	128153244	128748566	rs10819082	G	A	422542	0.00664015	0.000992009	2.17688e-11	0.00668018	0.00100583	3.10575e-11	1.00603	PBX3 Intron	Non-Mediated
Vegetable PC	163	9	128153244	128748566	rs10819082	G	A	428980	0.0148081	0.0023084	1.40933e-10	0.015001	0.0023291	1.18945e-10	1.01303	PBX3 Intron	Non-Mediated
Meat PC	164	9	131838821	131969556	rs12237274	A	C	266043	-0.0179244	0.00311764	8.95892e-09	-0.0178915	0.00315328	1.39551e-08	0.998166	IER5L Non-synonimous	Non-Mediated
Alcohol PC	165	9	134779936	134973070	rs4382592	T	G	141145	0.0279302	0.00483257	7.489e-09	0.0246382	0.00490389	5.05482e-07	0.882136	MED27 Intron	Uncertain
Overall unhealthy diet PC	165	9	134779936	134973070	rs9411419	C	T	258758	0.0210062	0.00365064	8.7093e-09	0.0185826	0.00372211	5.96045e-07	0.884624	MED27 Intron	Uncertain
Poultry	166	9	137966640	138024059	rs72760826	C	T	399716	0.00273704	0.000464334	3.75704e-09	0.00270179	0.000469497	8.68156e-09	0.987122	OLFM1 U3	Non-Mediated
Lamb	167	10	10682456	10769007	rs10905781	A	C	189984	-0.00369907	0.000633645	5.2906e-09	-0.00369355	0.000649995	1.32793e-08	0.998508	SFTA1P 115801	Non-Mediated
Fresh Fruit	168	10	21569443	22452343	rs6482190	A	G	433186	-0.0088168	0.000867556	2.90602e-24	-0.00840777	0.000911958	2.98597e-20	0.953607	MLLT10 4357	Non-Mediated
Fruit PC	168	10	21569443	22452343	rs10828266	A	G	421156	-0.0291915	0.00243246	3.51793e-33	-0.0270465	0.00256025	4.37517e-26	0.926519	DNAJC1 Intron	Uncertain
Healthy Foods PC	168	10	21569443	22452343	rs10828266	A	G	386048	-0.0302788	0.00257465	6.24774e-32	-0.0294538	0.00266989	2.68323e-28	0.972753	DNAJC1 Intron	Non-Mediated
Oily Fish	168	10	21569443	22452343	rs10828258	A	G	297881	0.0136633	0.00156596	2.65732e-18	0.0132278	0.00165896	1.54151e-15	0.968128	MLLT10 Intron	Non-Mediated
Salad	168	10	21569443	22452343	rs6482190	A	G	422542	-0.00843706	0.00104466	6.67236e-16	-0.00831771	0.00106604	6.07236e-15	0.985854	MLLT10 4357	Non-Mediated
Vegetable PC	168	10	21569443	22452343	rs6482190	A	G	428980	-0.0178722	0.00243056	1.93593e-13	-0.018061	0.0024622	2.21204e-13	1.01056	MLLT10 4357	Non-Mediated
Fish PC	168	10	21569443	22452343	rs10828258	A	G	308008	0.0184004	0.00276375	2.78074e-11	0.0186203	0.00289339	1.23108e-10	1.01195	MLLT10 Intron	Non-Mediated
Dried Fruit	168	10	21569443	22452343	rs10828266	A	G	409125	-0.0129685	0.00136976	2.86027e-21	-0.0115296	0.00144615	1.55378e-15	0.889045	DNAJC1 Intron	Uncertain
Water|Cofee	168	10	21569443	22452343	rs11012726	T	C	400642	0.028619	0.00449523	1.93357e-10	0.028328	0.00460072	7.40014e-10	0.98983	C10orf114 U3;C10orf140 U5	Non-Mediated
Water	168	10	21569443	22452343	rs11012726	T	C	445799	0.0283042	0.00429596	4.44106e-11	0.0275753	0.00439987	3.67395e-10	0.974246	C10orf114 U3;C10orf140 U5	Non-Mediated
Salt	169	10	62664227	63640274	rs10994723	A	G	323995	0.00294103	0.000346036	1.90898e-17	0.00279071	0.000374186	8.779e-14	0.948888	TMEM26 101560	Uncertain
Drink temperature	170	10	64649247	64758504	rs10822089	A	G	444097	-0.00112374	0.000183345	8.83771e-10	-0.00107596	0.000184783	5.78595e-09	0.957482	EGR2 106260	Non-Mediated
Fruit PC	171	10	64876554	65399997	rs12245149	C	A	421156	0.0150919	0.00218834	5.32944e-12	0.0118162	0.00231975	3.51107e-07	0.782947	REEP3;JMJD1C Intron	Uncertain
Tea	172	10	86585840	87543939	rs2350826	T	G	434171	-0.00832766	0.00144555	8.36697e-09	-0.00819922	0.00145342	1.68745e-08	0.984577	LOC100507470 264148	Non-Mediated
Fruit PC	173	10	107517078	107674815	rs12784301	A	G	421156	-0.0141727	0.00241461	4.36917e-09	-0.0114617	0.00254656	6.76846e-06	0.808714	SORCS3 552039	Uncertain
Fresh Fruit	173	10	107517078	107674815	rs12784301	A	G	433186	-0.00491547	0.000856463	9.50871e-09	-0.00444365	0.000900219	7.96649e-07	0.904013	SORCS3 552039	Uncertain
Dried Fruit	174	10	126589712	126738471	rs4348846	G	A	409125	0.00996027	0.00164879	1.53203e-09	0.00939394	0.00173638	6.30016e-08	0.943141	CTBP2 Intron	Uncertain
Drink temperature	175	10	129140763	129159270	rs10764990	G	A	444097	0.00146865	0.000187317	4.48927e-15	0.00152543	0.000189276	7.67426e-16	1.03866	DOCK1 Intron	Non-Mediated
Drink temperature	176	10	131246957	131400308	rs10829603	T	G	444097	0.00106278	0.000184384	8.21682e-09	0.00108521	0.000185687	5.08816e-09	1.0211	MGMT Intron	Non-Mediated
Water	177	10	135297996	135431837	rs117810762	G	A	445799	0.0861266	0.0150235	9.87908e-09	0.0913169	0.0152958	2.37135e-09	1.06026	CYP2E1 25070	Uncertain
Fresh Fruit	178	11	8355968	8899999	rs10769936	T	C	433186	0.00524777	0.000869113	1.55963e-09	0.0059879	0.000915029	5.99176e-11	1.14104	RPL27A;TRIM66 Intron	Uncertain
Fruit PC	178	11	8355968	8899999	rs10128597	G	A	421156	-0.0153267	0.00246488	5.03416e-10	-0.0166459	0.00259162	1.33633e-10	1.08607	RPL27A;TRIM66 Intron	Uncertain
Water|Cofee	179	11	9385382	9603236	rs7104568	A	G	400642	-0.0325759	0.00416002	4.85132e-15	-0.0318703	0.00423274	5.09389e-14	0.978341	IPO7 U3	Non-Mediated
Water	179	11	9385382	9603236	rs7104568	A	G	445799	-0.0310318	0.00397712	6.06538e-15	-0.0304715	0.00404607	5.03028e-14	0.981945	IPO7 U3	Non-Mediated
Vegetable PC	180	11	11765528	11800761	rs11824377	A	G	428980	0.0128803	0.0021882	3.95058e-09	0.0123912	0.00221002	2.06076e-08	0.962025	USP47 66071	Non-Mediated
Cooked Veg.	181	11	13230924	13367750	rs1982350	A	G	435417	-0.00388153	0.000657967	3.65096e-09	-0.00368667	0.000662223	2.58992e-08	0.949798	ARNTL Intron	Uncertain
Drink temperature	182	11	16235709	16382882	rs12418276	C	T	444097	0.00187312	0.000246086	2.70623e-14	0.00186429	0.000247962	5.54293e-14	0.995286	SOX6 Intron	Non-Mediated
Tea	182	11	16235709	16382882	rs10741694	T	C	434171	-0.00742105	0.00124849	2.78115e-09	-0.00727051	0.00125667	7.22828e-09	0.979715	SOX6 Intron	Non-Mediated
Salt	183	11	30806623	31746547	rs1028643	G	A	323995	-0.0021682	0.000328796	4.27087e-11	-0.00199539	0.000359175	2.76833e-08	0.9203	DCDC5 Intron	Uncertain
Dried Fruit	184	11	43601860	43878251	rs4755203	G	A	409125	-0.00868315	0.00124121	2.63912e-12	-0.00793626	0.00130645	1.24245e-09	0.913984	MIR129-2 Intron	Uncertain
Fresh Fruit	185	11	46455533	48213628	rs35184771	G	T	433186	-0.00564859	0.000810238	3.13536e-12	-0.00440407	0.000859618	3.00248e-07	0.779677	CELF1;RAPSN Intron	Uncertain
% fat in milk	185	11	46455533	48213628	rs3817334	C	T	411503	0.00271328	0.000397127	8.35797e-12	0.00173809	0.000420931	3.64095e-05	0.640587	NDUFS3;MTCH2 Intron	Uncertain
Drink temperature	186	11	57361072	58064610	rs1447182	T	C	444097	0.00144666	0.000223286	9.23599e-11	0.00143574	0.000224855	1.71174e-10	0.992454	OR9Q1 Intron	Non-Mediated
Tea	187	11	59071093	59233752	rs1542329	G	A	434171	0.00808051	0.00128129	2.85337e-10	0.0080625	0.0012893	4.01647e-10	0.997771	OR4D6;OR5A1 Non-synonimous	Non-Mediated
Dried Fruit	188	11	61395430	61524507	rs4963390	A	G	409125	-0.0111502	0.00178692	4.37854e-10	-0.00934223	0.00188263	6.96487e-07	0.837853	DAGLA Intron	Uncertain
Water|Cofee	188	11	61395430	61524507	rs3825036	G	A	400642	-0.035386	0.00599762	3.63486e-09	-0.0350564	0.00612925	1.06824e-08	0.990686	DAGLA Intron	Non-Mediated
Fresh Fruit	189	11	63869425	64006466	rs60452247	G	A	433186	-0.00518109	0.000804762	1.21026e-10	-0.00479884	0.000843088	1.25573e-08	0.926223	TRPT1 U5	Uncertain
Dried Fruit	190	11	65578309	66782152	rs10896126	A	G	409125	0.01041	0.00134177	8.60016e-15	0.00950136	0.00141245	1.73345e-11	0.912715	MRPL11 Synonimous	Uncertain
Fruit PC	190	11	65578309	66782152	rs11227485	C	T	421156	0.0163233	0.0024022	1.08193e-11	0.0149834	0.00252106	2.79367e-09	0.917911	MRPL11 Synonimous	Uncertain
Healthy Foods PC	190	11	65578309	66782152	rs11227485	C	T	386048	0.018045	0.0025417	1.2514e-12	0.0172528	0.0026309	5.46226e-11	0.956101	MRPL11 Synonimous	Non-Mediated
Salt	191	11	99621717	99776237	rs1373049	G	T	323995	0.00187829	0.000324905	7.42386e-09	0.00203933	0.000355662	9.8146e-09	1.08574	CNTN5 Intron	Uncertain
Oily Fish	192	11	111432161	111647084	rs567040	C	T	297881	0.0094172	0.00158814	3.03481e-09	0.00764965	0.0017012	6.90396e-06	0.812307	LAYN U3	Uncertain
Beer	193	11	113236199	113780981	rs35023999	A	C	168237	0.00609682	0.00103831	4.3091e-09	0.0059839	0.00109928	5.22543e-08	0.981479	ANKK1 Non-synonimous	Non-Mediated
Alcohol PC	193	11	113236199	113780981	rs10750025	C	T	141145	-0.0294219	0.00478472	7.79059e-10	-0.02758	0.00485262	1.31943e-08	0.937398	DRD2 66441	Uncertain
Champ/Wh wine	193	11	113236199	113780981	rs4245150	G	T	175549	-0.00615023	0.00100723	1.02106e-09	-0.00604079	0.00101053	2.2614e-09	0.982206	DRD2 Intron	Non-Mediated
Water	194	11	115551904	115769470	rs11215686	C	T	445799	0.0229645	0.00393319	5.26271e-09	0.0219555	0.00400924	4.34505e-08	0.956063	LOC283143 44125	Non-Mediated
Water|Cofee	194	11	115551904	115769470	rs11215686	C	T	400642	0.0255826	0.00411527	5.08347e-10	0.0245219	0.00419434	5.02236e-09	0.958538	LOC283143 44125	Non-Mediated
Beer	195	11	121495141	121566963	rs663175	G	A	168237	-0.00666083	0.00104147	1.59914e-10	-0.00613314	0.00110095	2.53599e-08	0.920777	SORL1 22580	Uncertain
Drink temperature	196	11	122026061	122072103	rs61909866	C	T	444097	-0.00113521	0.000196864	8.095e-09	-0.00112271	0.000198312	1.5021e-08	0.988986	MIR100HG Intron	Non-Mediated
Oily Fish	197	11	126587107	126613258	rs7924937	C	T	297881	-0.00883647	0.00152616	7.03854e-09	-0.00904282	0.00161461	2.13583e-08	1.02335	KIRREL3 Intron	Non-Mediated
Lamb	197	11	126587107	126613258	rs3909726	G	A	189984	-0.00491569	0.000768109	1.55652e-10	-0.00501946	0.000788153	1.90717e-10	1.02111	KIRREL3 Intron	Non-Mediated
Salt	198	11	126619841	126773879	rs4937214	C	T	323995	-0.00251354	0.000308457	3.67695e-16	-0.00245913	0.00033673	2.81504e-13	0.978353	KIRREL3 Intron	Non-Mediated
Tea	199	12	10944783	11462002	rs977474	C	T	434171	-0.0132169	0.00162523	4.21131e-16	-0.0132499	0.00163384	5.07722e-16	1.00249	TAS2R42 Non-synonimous	Non-Mediated
Drink temperature	200	12	37971794	39492100	rs826848	C	T	444097	-0.00218205	0.000369554	3.53611e-09	-0.00214011	0.000371839	8.63949e-09	0.98078	CPNE8 Intron	Non-Mediated
Bread	201	12	46086071	46456173	rs11183201	T	C	438853	0.0198924	0.00249281	1.4644e-15	0.0196438	0.00250631	4.5882e-15	0.9875	ARID2 Intron	Non-Mediated
Fresh Fruit	202	12	49382141	49479968	rs2241726	G	A	433186	-0.00458688	0.000796646	8.52479e-09	-0.00356971	0.000839404	2.11236e-05	0.778244	DDN Non-synonimous	Uncertain
Bread	203	12	49740532	50165690	rs7965658	G	A	438853	-0.0226079	0.00313733	5.7579e-13	-0.0224446	0.00315368	1.1033e-12	0.992777	FMNL3;FAM186B Intron	Non-Mediated
Cheese	203	12	49740532	50165690	rs7965658	G	A	365842	-0.00364711	0.000592457	7.46492e-10	-0.00331129	0.000630979	1.53885e-07	0.90792	FMNL3;FAM186B Intron	Uncertain
Overall unhealthy diet PC	204	12	50169070	50285061	rs66721590	G	A	258758	0.0217767	0.00367216	3.02559e-09	0.0218469	0.00375202	5.78999e-09	1.00323	NCKAP5L Intron	Non-Mediated
Fruit PC	205	12	83863748	84168538	rs10779030	C	A	421156	0.0134382	0.00228663	4.1811e-09	0.0109333	0.00241325	5.88369e-06	0.813598	TMTC2 481120	Uncertain
Dried Fruit	206	12	108545985	108629780	rs3764002	C	T	409125	-0.00964985	0.00140017	5.5047e-12	-0.00884648	0.00147577	2.04146e-09	0.916748	WSCD2 Non-synonimous	Uncertain
Fruit PC	206	12	108545985	108629780	rs3764002	C	T	421156	-0.0145202	0.00248488	5.11382e-09	-0.0133753	0.00261175	3.03577e-07	0.921154	WSCD2 Non-synonimous	Uncertain
Oily Fish	207	12	109708567	110155571	rs35287743	G	T	297881	0.0176117	0.00229615	1.71862e-14	0.0170842	0.00242472	1.8432e-12	0.970049	MVK 22178	Non-Mediated
Fish PC	207	12	109708567	110155571	rs35287743	G	T	308008	0.0330975	0.00405142	3.10019e-16	0.032244	0.00422542	2.33049e-14	0.97421	MVK 22178	Non-Mediated
Healthy Foods PC	207	12	109708567	110155571	rs35287743	G	T	386048	0.0299921	0.00363951	1.71207e-16	0.0290268	0.00376374	1.23643e-14	0.967816	MVK 22178	Non-Mediated
Salt	207	12	109708567	110155571	rs12579995	G	A	323995	-0.00288043	0.000412124	2.76396e-12	-0.00292553	0.000449125	7.32531e-11	1.01566	UBE3B;MMAB U3;UBE3B U5	Non-Mediated
Vegetable PC	207	12	109708567	110155571	rs11067376	A	G	428980	0.0147569	0.00226627	7.43735e-11	0.0152214	0.00228732	2.83866e-11	1.03147	MVK Intron	Non-Mediated
Salad	207	12	109708567	110155571	rs11608727	T	G	422542	0.00737606	0.00118104	4.22733e-10	0.00739996	0.00119721	6.3697e-10	1.00324	MVK 21410	Non-Mediated
Non-oily fish	207	12	109708567	110155571	rs35287743	G	T	318136	0.0101656	0.0017016	2.31304e-09	0.00995934	0.00175142	1.29723e-08	0.97971	MVK 22178	Non-Mediated
Bread	208	12	123303586	123751339	rs11060853	A	G	438853	0.01504	0.00252356	2.52493e-09	0.0152045	0.00253683	2.05378e-09	1.01093	ABCB9;PITPNM2 Intron	Non-Mediated
Salt	209	13	31012904	31049491	rs1045411	C	T	323995	0.00273406	0.000348487	4.3118e-15	0.00280238	0.00037938	1.50476e-13	1.02499	HMGB1 U3	Non-Mediated
Oily Fish	210	13	54133663	54680834	rs7317926	A	G	297881	-0.00880343	0.00147027	2.12923e-09	-0.00856661	0.00154239	2.79019e-08	0.973099	OLFM4 549315	Non-Mediated
Lamb	211	13	55603957	56435108	rs9537006	A	C	189984	0.00462513	0.000642307	5.98564e-13	0.00485151	0.000660105	1.9878e-13	1.04895	MIR1297 1027686	Non-Mediated
Oily Fish	211	13	55603957	56435108	rs4885853	G	T	297881	0.0165641	0.00164105	5.89673e-24	0.0171062	0.00172532	3.59015e-23	1.03273	MIR1297 1027686	Non-Mediated
Fish PC	211	13	55603957	56435108	rs3105038	A	G	308008	0.0230822	0.00320447	5.88407e-13	0.0246377	0.00334268	1.69794e-13	1.06739	MIR1297 1000824	Uncertain
Healthy Foods PC	211	13	55603957	56435108	rs3124402	A	G	386048	0.0219662	0.0026081	3.69248e-17	0.0236822	0.00269464	1.51364e-18	1.07812	MIR1297 1027686	Uncertain
Fresh Fruit	211	13	55603957	56435108	rs3124404	A	G	433186	0.00526493	0.000873556	1.67022e-09	0.00588161	0.000913409	1.20115e-10	1.11713	MIR1297 1027686	Uncertain
Cheese	212	13	58252801	58715219	rs17262885	G	A	365842	0.00364584	0.00053304	7.93526e-12	0.00204901	0.000575193	0.000367628	0.562013	PCDH17 Intron	Uncertain
Oily Fish	212	13	58252801	58715219	rs8002014	G	A	297881	0.0131243	0.00165112	1.8844e-15	0.0110169	0.00177185	5.04297e-10	0.839429	PCDH17 105562	Uncertain
Fish PC	212	13	58252801	58715219	rs8002014	G	A	308008	0.0176645	0.0029136	1.33782e-09	0.0157291	0.00306134	2.77716e-07	0.890436	PCDH17 105562	Uncertain
Healthy Foods PC	212	13	58252801	58715219	rs8002014	G	A	386048	0.0189077	0.00262186	5.5317e-13	0.0150275	0.00274607	4.44008e-08	0.794786	PCDH17 105562	Uncertain
Salad	213	13	59368057	59677862	rs56367474	C	T	422542	0.0057908	0.00100862	9.3947e-09	0.00601006	0.00102324	4.265e-09	1.03786	DIAPH3 756026	Non-Mediated
Vegetable PC	213	13	59368057	59677862	rs56081685	T	G	428980	0.0146271	0.00234619	4.53502e-10	0.0151424	0.0023688	1.63244e-10	1.03523	DIAPH3 756026	Non-Mediated
Healthy Foods PC	213	13	59368057	59677862	rs9591943	G	A	386048	0.0178027	0.00249886	1.04578e-12	0.0180107	0.00258001	2.93358e-12	1.01168	DIAPH3 756026	Non-Mediated
Bread	214	13	66202811	66205704	rs9564268	T	C	438853	0.0147079	0.00255802	8.93911e-09	0.0154997	0.00258051	1.89653e-09	1.05383	PCDH9 667979	Uncertain
Bread	215	13	66499224	66712790	rs9529022	T	C	438853	0.0150022	0.00258332	6.34757e-09	0.015355	0.00259707	3.37078e-09	1.02352	PCDH9 163395	Non-Mediated
Fish PC	216	13	93333340	93648681	rs2572973	G	T	308008	0.0262155	0.00440352	2.62783e-09	0.0254828	0.00457237	2.5007e-08	0.972052	GPC5 44519	Non-Mediated
Oily Fish	216	13	93333340	93648681	rs2572973	G	T	297881	0.0145809	0.00249445	5.05545e-09	0.0143297	0.00261613	4.31488e-08	0.982773	GPC5 44519	Non-Mediated
Fresh Fruit	217	13	100645723	101054111	rs9513725	G	A	433186	-0.0047164	0.000787995	2.15969e-09	-0.00442315	0.000822781	7.62184e-08	0.937824	PCCA 11984	Uncertain
Fruit PC	217	13	100645723	101054111	rs9585318	T	C	421156	-0.013286	0.00220201	1.60358e-09	-0.0113547	0.00231147	9.00103e-07	0.854634	ZIC2 10177	Uncertain
Oily Fish	218	13	101170433	101371082	rs837309	C	T	297881	0.00896999	0.00145339	6.75293e-10	0.00881794	0.00152678	7.67235e-09	0.983049	A2LD1 U3;A2LD1 U5	Non-Mediated
Salad	219	14	20578997	20645916	rs9323534	C	T	422542	0.00543042	0.00094291	8.45068e-09	0.00526689	0.0009557	3.56741e-08	0.969887	OR4K17 Non-synonimous	Non-Mediated
Fresh Fruit	220	14	21885962	22154427	rs34162196	C	T	433186	0.0114556	0.00128732	5.6455e-19	0.0116096	0.00134401	5.71947e-18	1.01344	OR10G3 Non-synonimous	Non-Mediated
Fruit PC	220	14	21885962	22154427	rs34162196	C	T	421156	0.038703	0.00362811	1.44367e-26	0.039085	0.00380897	1.05277e-24	1.00987	OR10G3 Non-synonimous	Non-Mediated
Dried Fruit	220	14	21885962	22154427	rs34162196	C	T	409125	0.0172135	0.00204232	3.50409e-17	0.0173199	0.00215559	9.36907e-16	1.00618	OR10G3 Non-synonimous	Non-Mediated
Oily Fish	221	14	29329497	30208630	rs1951286	T	G	297881	0.0114399	0.00152039	5.29956e-14	0.0119339	0.00160892	1.19465e-13	1.04318	MIR548AI 125408	Non-Mediated
Fish PC	221	14	29329497	30208630	rs7146955	A	G	308008	0.01802	0.00261188	5.22742e-12	0.0190129	0.00273109	3.36318e-12	1.0551	MIR548AI 118623	Uncertain
Cheese	221	14	29329497	30208630	rs11847410	T	C	365842	0.00284241	0.000477157	2.56957e-09	0.00214562	0.000511568	2.73837e-05	0.754858	PRKD1 Intron	Uncertain
Fresh Fruit	222	14	32023559	32302429	rs7141411	C	T	433186	0.00467095	0.000792374	3.74953e-09	0.00431938	0.00082768	1.80229e-07	0.924732	NUBPL Intron	Uncertain
Fresh Fruit	223	14	79681303	79977173	rs10136360	G	A	433186	-0.0074386	0.000937208	2.07165e-15	-0.00656619	0.000984902	2.61348e-11	0.882719	NRXN3 Intron	Uncertain
Water	224	14	80102233	80102233	rs34940743	A	G	445799	0.0264524	0.00411442	1.28283e-10	0.0266972	0.0041825	1.73569e-10	1.00926	NRXN3 Intron	Non-Mediated
Beer	225	14	94672731	94844947	rs28929474	C	T	168237	0.0217042	0.00377016	8.57041e-09	0.0201533	0.00398145	4.15304e-07	0.928546	SERPINA1 Non-synonimous	Uncertain
Water	226	14	98532540	98671034	rs1381273	C	T	445799	-0.0303515	0.00396004	1.79609e-14	-0.0301613	0.00401938	6.19174e-14	0.993733	C14orf64 202424	Non-Mediated
Water|Cofee	226	14	98532540	98671034	rs7160389	T	C	400642	-0.028294	0.00411715	6.32061e-12	-0.0280302	0.00418023	2.00834e-11	0.990676	C14orf64 202424	Non-Mediated
Salt	227	14	99666719	99731731	rs2693687	C	T	323995	-0.00183908	0.000318627	7.83873e-09	-0.00172853	0.000347794	6.69615e-07	0.939888	BCL11B Intron	Uncertain
Water|Cofee	227	14	99666719	99731731	rs12895055	C	T	400642	0.0262428	0.00415462	2.67494e-10	0.0246954	0.0042272	5.15694e-09	0.941036	BCL11B Intron	Uncertain
Water	228	15	36331911	36347729	rs9920756	A	C	445799	-0.0239721	0.0041179	5.83434e-09	-0.0227603	0.00418668	5.43752e-08	0.949451	MIR4510 Intron	Uncertain
Oily Fish	229	15	47730870	48082832	rs16959955	T	C	297881	-0.0110427	0.00175128	2.87261e-10	-0.0107285	0.0018608	8.14014e-09	0.971549	SEMA6D Intron	Non-Mediated
Healthy Foods PC	229	15	47730870	48082832	rs11638216	A	G	386048	-0.0142053	0.00231441	8.36822e-10	-0.0123287	0.00240122	2.83102e-07	0.867893	SEMA6D Intron	Uncertain
Water|Cofee	229	15	47730870	48082832	rs4603502	T	C	400642	0.0300664	0.00452645	3.08658e-11	0.0292729	0.00460179	2.00175e-10	0.973609	SEMA6D Intron	Non-Mediated
Water	229	15	47730870	48082832	rs4603502	T	C	445799	0.0295734	0.0043255	8.08744e-12	0.0289812	0.00439563	4.30494e-11	0.979974	SEMA6D Intron	Non-Mediated
Water	230	15	50714679	51375829	rs12442721	C	T	445799	0.0254074	0.00405143	3.58235e-10	0.0239022	0.00413878	7.68661e-09	0.940758	TRPM7 U3	Uncertain
Drink temperature	231	15	74010301	75969335	rs2472297	C	T	444097	-0.0023531	0.000206941	5.84e-30	-0.00231899	0.000208261	8.47207e-29	0.985503	CYP1A1 10002	Non-Mediated
Instant Coffee	231	15	74010301	75969335	rs2472297	C	T	180764	-0.0204521	0.000990657	1.08294e-94	-0.0201913	0.00100558	1.12209e-89	0.98725	CYP1A1 10002	Non-Mediated
Overall unhealthy diet PC	231	15	74010301	75969335	rs2472297	C	T	258758	-0.0506132	0.00394053	9.26382e-38	-0.0487147	0.00402736	1.10942e-33	0.962491	CYP1A1 10002	Non-Mediated
Coffee PC	231	15	74010301	75969335	rs2472297	C	T	105037	-0.112858	0.00546844	1.24927e-94	-0.111986	0.0055699	6.60771e-90	0.99227	CYP1A1 10002	Non-Mediated
Psychoactive drinks PC	231	15	74010301	75969335	rs2472297	C	T	127605	-0.0727823	0.00497633	1.926e-48	-0.0707712	0.00507194	2.99637e-44	0.972369	CYP1A1 10002	Non-Mediated
Water	231	15	74010301	75969335	rs2472297	C	T	445799	0.0837789	0.00444226	2.45429e-79	0.0832373	0.00451543	7.01477e-76	0.993535	CYP1A1 10002	Non-Mediated
Ground Coffee	231	15	74010301	75969335	rs2472297	C	T	72276	-0.0182669	0.00140687	1.50655e-38	-0.0180019	0.00141749	5.93009e-37	0.98549	CYP1A1 10002	Non-Mediated
Tea	231	15	74010301	75969335	rs2472297	C	T	434171	-0.0171971	0.00136275	1.65055e-36	-0.017387	0.00137086	7.31914e-37	1.01104	CYP1A1 10002	Non-Mediated
Decaf. Coffee	231	15	74010301	75969335	rs2472297	C	T	62072	-0.0140201	0.00168463	8.62278e-17	-0.0141634	0.00173623	3.41802e-16	1.01022	CYP1A1 10002	Non-Mediated
Water|Cofee	231	15	74010301	75969335	rs2472297	C	T	400642	0.0480949	0.00463914	3.49613e-25	0.0477652	0.00471737	4.26268e-24	0.993146	CYP1A1 10002	Non-Mediated
Fresh Fruit	231	15	74010301	75969335	rs2472297	C	T	433186	0.00534757	0.000877337	1.09281e-09	0.00527928	0.000917763	8.80197e-09	0.98723	CYP1A1 10002	Non-Mediated
Red Wine	231	15	74010301	75969335	rs2472297	C	T	211628	-0.00626643	0.00103021	1.18196e-09	-0.00555606	0.00109213	3.63076e-07	0.886639	CYP1A1 10002	Uncertain
Coffee PC	232	15	77802585	77975762	rs56292208	G	A	105037	0.0382355	0.00534514	8.4705e-13	0.0370556	0.00543416	9.16704e-12	0.969141	LINGO1 U3	Non-Mediated
Psychoactive drinks PC	232	15	77802585	77975762	rs2667773	A	G	127605	0.0273263	0.00475412	9.03455e-09	0.0259308	0.00482596	7.73579e-08	0.948931	LINGO1 21410	Uncertain
Poultry	233	15	83412273	83817323	rs9806543	G	A	399716	-0.00250505	0.000423561	3.3337e-09	-0.00254389	0.000427952	2.77591e-09	1.0155	HOMER2 Intron	Non-Mediated
Lamb	234	16	5668917	5722946	rs7206521	C	T	189984	-0.00433095	0.000719376	1.73959e-09	-0.00437347	0.000736403	2.86825e-09	1.00982	RBFOX1 363850	Non-Mediated
Water	235	16	6477492	6567717	rs2907824	G	A	445799	0.0254767	0.00398458	1.61789e-10	0.0235921	0.00406668	6.5802e-09	0.926025	RBFOX1 Intron	Uncertain
Water|Cofee	235	16	6477492	6567717	rs6500789	A	G	400642	0.0258143	0.0041803	6.60686e-10	0.0237253	0.00426549	2.66456e-08	0.919078	RBFOX1 Intron	Uncertain
Cheese	236	16	8263058	8298133	rs9933427	A	G	365842	-0.00273242	0.000471957	7.0574e-09	-0.00276327	0.000502419	3.79941e-08	1.01129	TMEM114 323920	Non-Mediated
Water|Cofee	237	16	19244424	19279464	rs11074375	T	C	400642	0.0239421	0.00414162	7.43224e-09	0.0232311	0.00421601	3.58417e-08	0.970303	SYT17 Intron	Non-Mediated
Water	237	16	19244424	19279464	rs8045829	T	G	445799	0.0251215	0.00403264	4.67801e-10	0.0242197	0.00410723	3.705e-09	0.964103	SYT17 Intron	Non-Mediated
Water	238	16	29924905	30147265	rs2289292	C	T	445799	0.0252076	0.00417443	1.55483e-09	0.0243845	0.00424293	9.07992e-09	0.967346	TBX6 Synonimous	Non-Mediated
Fruit PC	238	16	29924905	30147265	rs12445768	T	C	421156	-0.0130318	0.00218987	2.66605e-09	-0.0123731	0.0023035	7.81086e-08	0.94946	YPEL3;FAM57B U5	Uncertain
% fat in milk	239	16	53789999	53848561	rs55872725	C	T	411503	0.00447902	0.000398925	2.98056e-29	0.00163484	0.000455271	0.000329516	0.365	FTO Intron	Uncertain
Beer	239	16	53789999	53848561	rs56094641	A	G	168237	0.00922861	0.00106231	3.71142e-18	0.00711691	0.00128428	2.99804e-08	0.771179	FTO Intron	Uncertain
Fish PC	239	16	53789999	53848561	rs56094641	A	G	308008	-0.0227919	0.002617	3.06088e-18	-0.0182582	0.00308499	3.25096e-09	0.801082	FTO Intron	Uncertain
Healthy Foods PC	239	16	53789999	53848561	rs1421085	T	C	386048	-0.0208165	0.00235819	1.07208e-18	-0.0120515	0.00274802	1.15711e-05	0.578939	FTO Intron	Uncertain
Non-oily fish	239	16	53789999	53848561	rs56094641	A	G	318136	-0.00652519	0.00109929	2.92377e-09	-0.00547253	0.00124991	1.19589e-05	0.838677	FTO Intron	Uncertain
Oily Fish	239	16	53789999	53848561	rs1421085	T	C	297881	-0.0127651	0.00148336	7.59645e-18	-0.00977266	0.00181729	7.54846e-08	0.765577	FTO Intron	Uncertain
Water|Cofee	239	16	53789999	53848561	rs1421085	T	C	400642	-0.0302198	0.00418996	5.49614e-13	-0.018583	0.00510969	0.000276032	0.614927	FTO Intron	Uncertain
Water	239	16	53789999	53848561	rs1421085	T	C	445799	-0.0288532	0.00400523	5.85225e-13	-0.0209185	0.00501492	3.02928e-05	0.724998	FTO Intron	Uncertain
Water	240	16	64207295	64375453	rs2917704	G	A	445799	0.0234322	0.00402868	6.01476e-09	0.0227991	0.00408762	2.43865e-08	0.972982	CDH11 674958	Non-Mediated
Overall unhealthy diet PC	241	16	69547741	69975896	rs72783115	G	A	258758	-0.0231814	0.00394475	4.18961e-09	-0.0229282	0.00401516	1.12711e-08	0.989076	NFAT5 U3	Non-Mediated
Salt	242	16	72936570	72968364	rs34893494	T	C	323995	-0.00197867	0.000341859	7.12417e-09	-0.00212368	0.000370368	9.81051e-09	1.07329	ZFHX3 Intron	Uncertain
Fruit PC	243	16	73430549	73922733	rs862227	A	G	421156	0.0184341	0.00218929	3.76104e-17	0.0177199	0.00229998	1.31494e-14	0.961256	LOC100506172 145370	Non-Mediated
Fresh Fruit	243	16	73430549	73922733	rs862227	A	G	433186	0.00637803	0.000776604	2.16236e-16	0.00606913	0.000814863	9.47336e-14	0.951569	LOC100506172 145370	Non-Mediated
Pork	244	16	74136686	74195719	rs3964074	T	C	187202	0.00378963	0.000600553	2.78614e-10	0.00380733	0.000601275	2.41841e-10	1.00467	PSMD7 134952	Non-Mediated
Meat PC	244	16	74136686	74195719	rs12103229	C	A	266043	0.0176126	0.00294401	2.19728e-09	0.0179056	0.0029734	1.72345e-09	1.01664	PSMD7 134952	Non-Mediated
Oily Fish	245	16	83600883	83764140	rs11859365	A	C	297881	-0.0161438	0.00167026	4.22794e-22	-0.0164328	0.00175687	8.48491e-21	1.0179	CDH13 Intron	Non-Mediated
Fish PC	245	16	83600883	83764140	rs11859365	A	C	308008	-0.0242436	0.00294817	1.98013e-16	-0.0242461	0.00306595	2.61216e-15	1.0001	CDH13 Intron	Non-Mediated
Healthy Foods PC	245	16	83600883	83764140	rs11859365	A	C	386048	-0.0181347	0.00265532	8.51646e-12	-0.0185337	0.00274297	1.41064e-11	1.022	CDH13 Intron	Non-Mediated
Healthy Foods PC	246	17	2274337	2366585	rs898751	C	T	386048	0.0136089	0.00231427	4.09176e-09	0.0114901	0.00239786	1.65288e-06	0.844306	MNT Intron	Uncertain
Fruit PC	246	17	2274337	2366585	rs898751	C	T	421156	0.0141473	0.00218793	1.00601e-10	0.0112437	0.00230708	1.09608e-06	0.79476	MNT Intron	Uncertain
Champ/Wh wine	247	17	43460181	44358107	rs77301847	A	G	175549	0.00949114	0.00119385	1.86471e-15	0.00955218	0.0011956	1.35526e-15	1.00643	IMP5;CRHR1;LOC100130148 Non-synonimous	Non-Mediated
Psychoactive drinks PC	247	17	43460181	44358107	rs62063667	A	G	127605	0.0352842	0.00539021	5.91038e-11	0.0394923	0.00548453	5.99202e-13	1.11926	MAPT;KIAA1267;STH Non-synonimous	Uncertain
Oily Fish	247	17	43460181	44358107	rs79172804	G	A	297881	0.0122996	0.00188134	6.24802e-11	0.0100062	0.00201563	6.89395e-07	0.813541	LOC100128977;CRHR1 Intron	Uncertain
Water|Cofee	247	17	43460181	44358107	rs34579536	A	G	400642	-0.0355914	0.00491046	4.22725e-13	-0.0387166	0.00503977	1.56348e-14	1.08781	MAPT;KIAA1267;STH Non-synonimous	Uncertain
Water	247	17	43460181	44358107	rs113173628	C	T	445799	-0.0338589	0.00480365	1.80756e-12	-0.0370211	0.00493141	6.04044e-14	1.09339	IMP5;CRHR1;LOC100130148 Non-synonimous	Uncertain
Alcohol PC	247	17	43460181	44358107	rs1991556	G	A	141145	0.0330162	0.00533509	6.07348e-10	0.0379548	0.00542478	2.62319e-12	1.14958	MAPT;KIAA1267;STH Non-synonimous	Uncertain
Overall unhealthy diet PC	247	17	43460181	44358107	rs62063666	C	T	258758	0.0287084	0.00426291	1.64519e-11	0.0330854	0.00435662	3.09519e-14	1.15246	MAPT;KIAA1267;STH Non-synonimous	Uncertain
Champ/Wh wine	248	17	44787312	44908263	rs169201	A	G	175549	0.00892198	0.00119703	9.09439e-14	0.00899882	0.00119883	6.08022e-14	1.00861	NSF Synonimous	Non-Mediated
Oily Fish	248	17	44787312	44908263	rs1378358	C	T	297881	0.0102539	0.00177228	7.22062e-09	0.00805782	0.00189223	2.05921e-05	0.78583	NSF Synonimous	Uncertain
Water|Cofee	248	17	44787312	44908263	rs916888	T	C	400642	-0.0334539	0.00476138	2.12397e-12	-0.0364424	0.00488573	8.7212e-14	1.08933	WNT3 Intron	Uncertain
Water	248	17	44787312	44908263	rs916888	T	C	445799	-0.0304667	0.00455486	2.24957e-11	-0.0336219	0.00468024	6.78092e-13	1.10356	WNT3 Intron	Uncertain
Alcohol PC	248	17	44787312	44908263	rs916888	T	C	141145	0.0316181	0.00513917	7.63308e-10	0.036487	0.00522628	2.92155e-12	1.15399	WNT3 Intron	Uncertain
Overall unhealthy diet PC	248	17	44787312	44908263	rs199504	C	T	258758	-0.0280345	0.00424158	3.85714e-11	-0.0327862	0.00433553	3.96291e-14	1.16949	NSF Synonimous	Uncertain
Psychoactive drinks PC	248	17	44787312	44908263	rs199456	C	T	127605	0.0341287	0.00538106	2.26252e-10	0.0384353	0.00547276	2.1713e-12	1.12619	NSF Synonimous	Uncertain
Psychoactive drinks PC	249	17	65799600	66098979	rs11870068	A	C	127605	-0.0361018	0.00557569	9.48981e-11	-0.0355532	0.00566342	3.4364e-10	0.984803	BPTF Synonimous	Non-Mediated
Cheese	250	18	21074255	21167194	rs2960578	T	G	365842	-0.00272207	0.000470407	7.18137e-09	-0.00169724	0.000503729	0.000753435	0.623511	NPC1 Non-synonimous	Uncertain
Dried Fruit	250	18	21074255	21167194	rs12457261	C	T	409125	-0.008415	0.00123459	9.35921e-12	-0.0064206	0.00130539	8.72011e-07	0.762994	NPC1 Non-synonimous	Uncertain
Water	251	18	22671321	22746753	rs62082233	A	G	445799	0.0242006	0.00416706	6.33763e-09	0.0237728	0.00423608	2.00029e-08	0.982323	ZNF521 Intron	Non-Mediated
Fresh Fruit	252	18	24121087	24156018	rs8095324	A	G	433186	0.00534659	0.000792183	1.48677e-11	0.0055484	0.000820912	1.39112e-11	1.03775	KCTD1 Intron	Non-Mediated
Water|Cofee	253	18	28183037	28557891	rs11660038	A	G	400642	0.0272703	0.00462566	3.73685e-09	0.0254403	0.0047131	6.74664e-08	0.932896	DSC3 41157	Uncertain
Oily Fish	254	18	35120132	35239873	rs1941951	T	C	297881	0.0105725	0.00178487	3.15351e-09	0.00887227	0.00189848	2.96312e-06	0.839184	CELF4 Intron	Uncertain
Fruit PC	254	18	35120132	35239873	rs12969294	A	G	421156	-0.0132948	0.00231515	9.32648e-09	-0.00864058	0.00244394	0.000406982	0.649921	MIR4318 Intron	Uncertain
Salt	255	18	36991729	37613688	rs1943457	G	A	323995	0.00197118	0.000310906	2.29593e-10	0.00185582	0.000337177	3.71286e-08	0.941478	LOC647946 Intron	Uncertain
Bread	256	18	40665090	41140143	rs656817	A	G	438853	0.0151072	0.00263357	9.67125e-09	0.0144536	0.00265407	5.15629e-08	0.956737	SYT4 133384	Non-Mediated
Spread Y/N	256	18	40665090	41140143	rs1518166	A	G	445506	-0.00396558	0.000676691	4.62164e-09	-0.00362079	0.000695144	1.90175e-07	0.913055	RIT2 10242	Uncertain
Cheese	257	18	44317081	44938111	rs10164176	T	C	365842	-0.00283795	0.000477218	2.7333e-09	-0.0021608	0.000508893	2.17538e-05	0.761396	IER3IP1 116250	Uncertain
Fresh Fruit	257	18	44317081	44938111	rs10163879	G	A	433186	-0.00622684	0.000791944	3.75858e-15	-0.00568588	0.000823909	5.1601e-12	0.913125	IER3IP1 111526	Uncertain
Drink temperature	257	18	44317081	44938111	rs4452038	C	T	444097	-0.00161718	0.000188774	1.06445e-17	-0.0016075	0.000189807	2.47265e-17	0.994015	IER3IP1 115405	Non-Mediated
Fruit PC	257	18	44317081	44938111	rs36095873	T	G	421156	-0.014757	0.002227	3.43927e-11	-0.0117735	0.00233446	4.57502e-07	0.797821	KATNAL2;HDHD2 Intron	Uncertain
Water	258	18	52362459	53745508	rs4801116	A	G	445799	-0.0241038	0.0040603	2.91246e-09	-0.0218966	0.00415225	1.33896e-07	0.90843	CCDC68 Intron	Uncertain
Drink temperature	258	18	52362459	53745508	rs587136	T	C	444097	-0.00155374	0.000242127	1.38944e-10	-0.00155764	0.000243418	1.56385e-10	1.00251	TCF4 Intron	Non-Mediated
Oily Fish	258	18	52362459	53745508	rs12456049	A	G	297881	0.00918145	0.00146582	3.7596e-10	0.00909349	0.0015444	3.90818e-09	0.99042	TCF4 170581	Non-Mediated
Beef	258	18	52362459	53745508	rs7240986	G	A	241092	0.00331153	0.000568413	5.6798e-09	0.0034487	0.000574527	1.94088e-09	1.04142	TCF4 Intron	Non-Mediated
Fresh Fruit	259	18	57730096	58159740	rs56299829	G	A	433186	-0.00680298	0.000866461	4.11236e-15	-0.00564161	0.000915042	7.03026e-10	0.829285	MC4R 28683	Uncertain
% fat in milk	259	18	57730096	58159740	rs538656	G	T	411503	0.00322867	0.000462233	2.84977e-12	0.001274	0.000497046	0.0103727	0.394591	MC4R 183868	Uncertain
Coffee PC	259	18	57730096	58159740	rs66723169	C	A	105037	-0.0394811	0.00579537	9.58954e-12	-0.025629	0.00605503	2.30931e-05	0.649144	MC4R 183868	Uncertain
Fruit PC	259	18	57730096	58159740	rs17175518	C	A	421156	-0.0194909	0.00258437	4.63482e-14	-0.0163168	0.00275786	3.28898e-09	0.837154	MC4R 183868	Uncertain
Spread Y/N	259	18	57730096	58159740	rs663640	C	T	445506	0.00581153	0.000789019	1.76466e-13	0.00369631	0.000836533	9.93401e-06	0.63603	MC4R 183868	Uncertain
Healthy Foods PC	259	18	57730096	58159740	rs663129	G	A	386048	-0.0160985	0.00273281	3.84269e-09	-0.0100703	0.00293893	0.000611344	0.625545	MC4R 183868	Uncertain
Salt	260	18	58818526	58881369	rs62098445	C	A	323995	0.00277216	0.000334808	1.23331e-16	0.00284126	0.000364118	6.03889e-15	1.02493	CDH20 286067	Non-Mediated
Dried Fruit	261	18	60223017	60257282	rs12172847	G	A	409125	-0.00776009	0.0013195	4.07589e-09	-0.00743966	0.00138258	7.40736e-08	0.958708	ZCCHC2 U3	Non-Mediated
Drink temperature	262	18	72904986	73366037	rs2292233	C	A	444097	-0.00107439	0.000186694	8.67352e-09	-0.00105509	0.000187755	1.91499e-08	0.982036	ZADH2 U3	Non-Mediated
Tea	263	19	4333666	4347573	rs57631352	A	G	434171	0.00794761	0.00132017	1.74265e-09	0.00805957	0.00132824	1.29611e-09	1.01409	STAP2 Intron	Non-Mediated
Fresh Fruit	264	19	10748820	11185014	rs11085749	G	A	433186	0.00487613	0.000796029	9.03605e-10	0.00445454	0.00083863	1.08613e-07	0.913541	C19orf38 Intron	Uncertain
Fruit PC	264	19	10748820	11185014	rs11085749	G	A	421156	0.0156879	0.00224473	2.77346e-12	0.0142982	0.0023687	1.57663e-09	0.911419	C19orf38 Intron	Uncertain
Instant Coffee	265	19	41332832	41366928	rs56113850	T	C	180764	-0.00599204	0.000890839	1.74045e-11	-0.00581502	0.000904002	1.25495e-10	0.970457	CYP2A6 Intron	Non-Mediated
Coffee PC	265	19	41332832	41366928	rs56113850	T	C	105037	-0.0302281	0.00493553	9.09176e-10	-0.0292037	0.00500515	5.38787e-09	0.966111	CYP2A6 Intron	Non-Mediated
Dried Fruit	266	19	45385356	45428234	rs429358	T	C	409125	-0.0158744	0.00170151	1.06276e-20	-0.0134338	0.00192526	3.00116e-12	0.846258	APOE Non-synonimous	Uncertain
Fruit PC	266	19	45385356	45428234	rs429358	T	C	421156	-0.0278078	0.00302037	3.36098e-20	-0.0222806	0.00344187	9.58295e-11	0.801234	APOE Non-synonimous	Uncertain
% fat in milk	266	19	45385356	45428234	rs7412	C	T	411503	-0.00446346	0.000717991	5.08056e-10	-0.00182867	0.000841785	0.0298273	0.409699	APOE Non-synonimous	Uncertain
Lamb	266	19	45385356	45428234	rs429358	T	C	189984	0.00613528	0.000785834	5.84036e-15	0.00576392	0.000857386	1.78431e-11	0.939471	APOE Non-synonimous	Uncertain
Pork	266	19	45385356	45428234	rs429358	T	C	187202	0.00521346	0.000825674	2.71585e-10	0.00421301	0.000863846	1.07694e-06	0.808102	APOE Non-synonimous	Uncertain
Water|Cofee	266	19	45385356	45428234	rs4420638	A	G	400642	-0.0357371	0.00523658	8.82251e-12	-0.035012	0.00537868	7.54484e-11	0.979711	APOC1 Intron	Non-Mediated
Water	266	19	45385356	45428234	rs429358	T	C	445799	-0.0358945	0.00542901	3.80161e-11	-0.0339717	0.00561999	1.49597e-09	0.946432	APOE Non-synonimous	Uncertain
Healthy Foods PC	266	19	45385356	45428234	rs429358	T	C	386048	-0.0251442	0.00319145	3.31033e-15	-0.0217659	0.00351524	5.94605e-10	0.865642	APOE Non-synonimous	Uncertain
Meat PC	266	19	45385356	45428234	rs429358	T	C	266043	0.0296809	0.00404808	2.26583e-13	0.026527	0.00434277	1.00691e-09	0.893738	APOE Non-synonimous	Uncertain
Fresh Fruit	267	19	46118361	46370381	rs1964272	G	A	433186	-0.00557	0.000776129	7.14444e-13	-0.00571877	0.000818317	2.77944e-12	1.02671	QPCTL Intron	Non-Mediated
Fruit PC	267	19	46118361	46370381	rs1964272	G	A	421156	-0.0147678	0.00218879	1.50941e-11	-0.014033	0.00230712	1.18343e-09	0.950244	QPCTL Intron	Non-Mediated
Non-oily fish	268	19	49102399	49279628	rs452270	T	C	318136	0.00689731	0.00108681	2.20439e-10	0.00661087	0.00112327	3.9718e-09	0.958471	RASIP1 Non-synonimous	Non-Mediated
Fish PC	268	19	49102399	49279628	rs418464	T	C	308008	0.0207691	0.00257644	7.55725e-16	0.0208264	0.00269666	1.13617e-14	1.00275	RASIP1 Non-synonimous	Non-Mediated
Oily Fish	268	19	49102399	49279628	rs11666792	G	A	297881	0.0109779	0.00146378	6.39677e-14	0.0117295	0.00155332	4.31114e-14	1.06847	RASIP1 Non-synonimous	Uncertain
Meat PC	268	19	49102399	49279628	rs838133	A	G	266043	-0.021374	0.00303353	1.84246e-12	-0.0211709	0.0030665	5.05817e-12	0.990499	FGF21 Synonimous	Non-Mediated
Cooked Veg.	268	19	49102399	49279628	rs838133	A	G	435417	-0.00455528	0.000651362	2.68171e-12	-0.0045442	0.000655227	4.05343e-12	0.997567	FGF21 Synonimous	Non-Mediated
Fresh Fruit	268	19	49102399	49279628	rs838133	A	G	433186	0.00600222	0.000803416	7.96637e-14	0.00616249	0.000844031	2.85074e-13	1.0267	FGF21 Synonimous	Non-Mediated
Lamb	268	19	49102399	49279628	rs838133	A	G	189984	-0.00343163	0.000589633	5.8868e-09	-0.00336044	0.000603164	2.52752e-08	0.979256	FGF21 Synonimous	Non-Mediated
Processed Meat	268	19	49102399	49279628	rs838133	A	G	312220	-0.00361413	0.00057174	2.59401e-10	-0.00364481	0.000573585	2.09186e-10	1.00849	FGF21 Synonimous	Non-Mediated
Vegetable PC	268	19	49102399	49279628	rs838133	A	G	428980	-0.015217	0.00225061	1.3679e-11	-0.014994	0.00227448	4.33196e-11	0.985344	FGF21 Synonimous	Non-Mediated
Pork	268	19	49102399	49279628	rs838133	A	G	187202	-0.00371006	0.000618613	2.00521e-09	-0.00360403	0.000619711	6.03963e-09	0.97142	FGF21 Synonimous	Non-Mediated
Fruit PC	268	19	49102399	49279628	rs838133	A	G	421156	0.0136205	0.00226619	1.85195e-09	0.0136258	0.00238426	1.09768e-08	1.00039	FGF21 Synonimous	Non-Mediated
Bread	268	19	49102399	49279628	rs838133	A	G	438853	-0.0148079	0.00257447	8.82853e-09	-0.0156562	0.00259245	1.54907e-09	1.05729	FGF21 Synonimous	Uncertain
Drink temperature	269	20	1888865	1897442	rs6136375	C	T	444097	-0.00114004	0.000188776	1.54962e-09	-0.00111622	0.000190081	4.29682e-09	0.979105	SIRPA Non-synonimous	Non-Mediated
Decaf. Coffee	270	20	11261063	11518608	rs2327402	G	A	62072	-0.00943226	0.00154681	1.07485e-09	-0.00928919	0.00158334	4.4421e-09	0.984832	LOC339593 31213	Non-Mediated
Water|Cofee	271	20	33799280	34647457	rs224415	G	A	400642	-0.0338019	0.00494259	7.98012e-12	-0.0334002	0.00502146	2.90151e-11	0.988116	FER1L4;C20orf173;ERGIC3 Intron	Non-Mediated
Water	271	20	33799280	34647457	rs224415	G	A	445799	-0.0340102	0.00472486	6.10398e-13	-0.0337002	0.00479804	2.16018e-12	0.990884	FER1L4;C20orf173;ERGIC3 Intron	Non-Mediated
Cheese	272	20	35507735	35868219	rs6030200	G	A	365842	-0.00339955	0.000507087	2.02684e-11	-0.00304004	0.000540703	1.88344e-08	0.894247	C20orf118;SAMHD1 Intron	Uncertain
Processed Meat	273	20	43391186	43435413	rs17404096	T	C	312220	0.00360384	0.000595909	1.46988e-09	0.00361931	0.000597374	1.37226e-09	1.00429	RIMS4 Intron	Non-Mediated
Tea	274	20	50991487	51264331	rs2869657	A	G	434171	0.00766248	0.00131098	5.07028e-09	0.00737039	0.00131923	2.31189e-08	0.96188	ZFP64 347622	Non-Mediated
Coffee PC	275	20	62880369	62917729	rs6062678	G	T	105037	-0.0302261	0.00495084	1.02651e-09	-0.0308518	0.00502539	8.29454e-10	1.0207	PCMTD2 Intron	Non-Mediated
Instant Coffee	275	20	62880369	62917729	rs6062357	C	T	180764	-0.00561888	0.000894837	3.40272e-10	-0.00569518	0.000907412	3.46748e-10	1.01358	PCMTD2 Intron	Non-Mediated
Drink temperature	276	21	21387930	21597699	rs2825972	A	G	444097	0.0013604	0.000201335	1.40978e-11	0.00137794	0.000202535	1.02128e-11	1.01289	NCRNA00320 689017	Non-Mediated
Tea	277	21	34343188	34348569	rs4817505	T	C	434171	-0.00851247	0.001237	5.92073e-12	-0.0087117	0.00124443	2.54897e-12	1.0234	OLIG2 54409	Non-Mediated
Water	278	22	24627651	24981983	rs713666	T	C	445799	-0.0996684	0.0167651	2.76469e-09	-0.0988363	0.0170122	6.25734e-09	0.991651	C22orf13 U3	Non-Mediated
Tea	278	22	24627651	24981983	rs11704820	A	G	434171	0.00967218	0.0012395	6.03129e-15	0.00967632	0.001246	8.10745e-15	1.00043	UPB1 Intron	Non-Mediated
Lamb	279	22	27245222	27259889	rs136548	C	T	189984	-0.00338525	0.00058773	8.41774e-09	-0.00322365	0.000603833	9.36475e-08	0.952263	MIAT 172781	Non-Mediated
Fruit PC	280	22	29891002	30591169	rs193474	A	G	421156	-0.013032	0.00224607	6.54653e-09	-0.0108963	0.00236727	4.16616e-06	0.83612	MTMR3 U3	Uncertain
Healthy Foods PC	281	22	31482701	32539649	rs5749227	A	G	386048	0.018227	0.00269492	1.34706e-11	0.0177689	0.00279135	1.94384e-10	0.974867	RNF185;PIK3IP1 Intron	Non-Mediated
Oily Fish	281	22	31482701	32539649	rs2413045	A	G	297881	0.0126128	0.00181851	4.03963e-12	0.0126043	0.00192256	5.52831e-11	0.999323	LIMK2 Intron	Non-Mediated
Fish PC	281	22	31482701	32539649	rs2413045	A	G	308008	0.0197473	0.0032105	7.70645e-10	0.019946	0.00335524	2.76921e-09	1.01006	LIMK2 Intron	Non-Mediated
Fruit PC	281	22	31482701	32539649	rs5749227	A	G	421156	0.0159821	0.00254938	3.63282e-10	0.014994	0.00267458	2.06922e-08	0.938171	RNF185;PIK3IP1 Intron	Uncertain
% fat in milk	281	22	31482701	32539649	rs136872	A	G	411503	-0.00429606	0.000658052	6.64535e-11	-0.00379611	0.000690475	3.84525e-08	0.883625	DEPDC5 Intron	Uncertain
Drink temperature	282	22	40814636	42360407	rs133069	A	C	444097	-0.00143172	0.000188452	3.02452e-14	-0.00142764	0.000189553	5.0104e-14	0.997153	MCHR1 718	Non-Mediated
Overall unhealthy diet PC	282	22	40814636	42360407	rs9607805	C	T	258758	-0.025946	0.00393125	4.11278e-11	-0.0256641	0.00400629	1.49419e-10	0.989135	PHF5A 1273	Non-Mediated
Lamb	282	22	40814636	42360407	rs11090045	G	A	189984	0.00380341	0.000623229	1.0426e-09	0.00396173	0.000642263	6.89839e-10	1.04163	ZC3H7B U3	Non-Mediated
Meat PC	282	22	40814636	42360407	rs9607816	G	A	266043	0.0216316	0.00370142	5.09173e-09	0.0218956	0.003742	4.87705e-09	1.0122	CSDC2;ACO2;PPPDE2;PHF5A U3	Non-Mediated
Salt	283	22	42984153	43472514	rs9611875	A	G	323995	-0.0105566	0.000792718	1.84448e-40	-0.0107587	0.000861996	9.46158e-36	1.01914	A4GALT 36930	Non-Mediated

## Sheet: Table E Replication
Table E Replication results. The table reports the replication results for the traits/SNP for which replication was availble. Locus.N locus number; rsid SNP use for replication; a0 a1, Other allele effect allele ; Beta effect of the effect allele in the discovery cohort; p p-value in the discovery cohort; n number of samples used in the discovery cohort; rep_effect effect of the a1 allele in the …
Locus.N	Trait	rsid	a0	a1	Beta	p	n	rep_effect	res_p	N_rep
2	lamb	rs660880	A	G	0.00341135	1.84601e-09	189984	-0.00039304	0.785212	26747
3	salt	rs1991031	C	T	0.00178309	2.18112e-06	323995	-0.00113093	0.418661	29397
6	salt	rs803379	G	T	-0.00234908	1.80619e-13	323995	-0.00206219	0.0854214	29397
7	fr.fruit	rs7554485	C	T	0.00480648	1.49801e-09	433186	0.00792744	0.00360071	35003
8	dr.fruit	rs12037314	A	G	0.00988126	1.47298e-07	409125	0.00080417	0.866046	27137
9	beef	rs10789340	G	A	0.00333252	3.61461e-09	241092	0.00510887	0.00907319	22697
9	dr.fruit	rs1620977	G	A	0.0108275	6.72385e-15	409125	0.00073823	0.836851	27137
9	fr.fruit	rs1620977	G	A	0.00839205	8.46125e-22	433186	0.00966951	0.00119964	35003
9	lamb	rs12033462	A	G	0.0032288	2.88728e-08	189984	0.00292408	0.0486592	26747
9	milk.fat	rs3101336	C	T	0.00310666	6.84214e-15	411503	0.00182465	0.306773	28740
9	salad	rs11209780	A	G	0.00658775	8.62038e-09	422542	-0.00277057	0.226699	31310
10	salt	rs7513227	T	C	-0.00171356	3.15565e-08	323995	-0.00312542	0.00727935	29397
11	beer.cider	rs72720396	G	A	0.00804184	6.86629e-11	168237	0.00360703	0.137099	24462
13	bread	rs9662365	T	C	-0.0155841	3.55805e-10	438853	-0.00853038	0.454623	24685
13	dr.fruit	rs75641275	C	A	0.0109126	4.77665e-10	409125	0.00542795	0.231199	27137
14	fr.fruit	rs2790688	T	C	-0.0079771	1.07389e-13	433186	-0.00485966	0.178021	35003
15	salt	rs10752999	C	A	-0.0022762	1.4538e-11	323995	-0.00206853	0.104653	29397
18	dr.fruit	rs12046747	A	G	-0.00940866	2.82093e-10	409125	-0.00465427	0.227708	27137
18	fr.fruit	rs12044599	G	A	-0.00710293	8.95379e-14	433186	-0.00983822	0.00248383	35003
18	oil.fish	rs45501495	T	C	-0.0101815	2.85944e-09	297881	-0.0139235	0.0497337	39094
20	dr.fruit	rs261807	T	C	0.00711357	8.87476e-09	409125	0.00117763	0.710617	27137
22	fr.fruit	rs62106258	C	T	0.0111665	6.35662e-10	433186	0.00683293	0.267577	35003
22	lamb	rs62107261	C	T	-0.00761726	9.98078e-09	189984	-0.00221585	0.513816	26747
24	beer.cider	rs1260326	C	T	-0.00709597	2.48967e-11	168237	-0.0033802	0.107705	24462
24	bread	rs4665972	C	T	0.0177851	3.33557e-12	438853	0.00614792	0.598982	24685
24	champ.w.wine	rs1260326	C	T	-0.00696362	3.97054e-12	175549	-0.00567833	0.0545161	16480
24	red.wine	rs1260326	C	T	-0.0070697	3.71802e-14	211628	-0.00567833	0.0545161	16480
25	cooked.veg	rs12476427	G	A	-0.0087979	2.77801e-09	435417	0.00117879	0.772246	33286
26	bread	rs6741066	T	C	-0.0163011	9.61412e-09	438853	-0.0121476	0.350024	24685
27	cheese	rs73927617	T	C	-0.00537611	3.64526e-10	365842	-0.00120107	0.748002	17196
28	beer.cider	rs4953150	T	C	-0.00730339	2.49911e-11	168237	-0.00372154	0.0876533	24462
28	cheese	rs504764	T	C	-0.00508308	2.35813e-24	365842	-0.006164	0.00490547	17196
28	fr.fruit	rs4953149	C	T	0.00572696	2.88367e-12	433186	0.00398235	0.149879	35003
28	milk.fat	rs4953152	A	G	-0.00246788	5.39407e-09	411503	0.00149073	0.425264	28740
28	red.wine	rs528301	A	G	-0.00527171	8.68496e-09	211628	-0.003448	0.238074	16480
28	salt	rs528301	A	G	-0.00238799	1.2374e-14	323995	-0.00048497	0.677928	29397
30	beer.cider	rs3136329	T	C	0.00670775	1.72024e-10	168237	0.00230772	0.272049	24462
31	tea	rs13034607	T	C	-0.00725829	6.68866e-09	434171	8.526e-05	0.96387	27659
33	bread	rs13016665	A	C	-0.0194362	1.64156e-14	438853	-0.00728523	0.537372	24685
34	dr.fruit	rs6545772	T	C	0.00747933	1.34663e-09	409125	0.00189323	0.550047	27137
34	fr.fruit	rs890067	G	A	0.00504544	2.45806e-10	433186	0.00199976	0.456743	35003
34	oil.fish	rs17050031	T	C	0.00883648	1.45798e-09	297881	-0.0056308	0.352249	39094
35	dr.fruit	rs10189857	G	A	0.00782952	3.09331e-10	409125	0.0053633	0.0952848	27137
37	salt	rs360807	T	C	-0.00200992	1.80803e-09	323995	-0.00094246	0.453214	29397
39	dr.fruit	rs6542942	T	G	-0.00819175	2.65745e-11	409125	-0.0105653	0.000799167	27137
41	fr.fruit	rs17812637	A	G	0.00666984	1.71526e-06	433186	-0.00011064	0.981467	35003
43	bread	rs182549	T	C	0.0186348	2.49271e-10	438853	0.0372075	0.00265188	24685
44	salt	rs1562662	T	C	-0.00314386	1.5603e-18	323995	-0.00214647	0.117499	29397
46	salt	rs12691671	C	T	-0.00211635	1.07712e-10	323995	-0.00315317	0.0104735	29397
47	salt	rs7591518	C	T	0.00342757	2.74416e-24	323995	0.00368648	0.00358679	29397
48	fr.fruit	rs10192394	T	C	0.00457471	4.33478e-09	433186	0.00114596	0.666141	35003
51	salt	rs12478156	C	T	-0.00216248	2.16583e-11	323995	-0.00320834	0.00795455	29397
52	dr.fruit	rs13018443	C	T	0.00792566	6.15678e-10	409125	0.00660608	0.0454118	27137
54	salt	rs17805497	C	T	-0.002044	2.8761e-10	323995	-0.0002353	0.852644	29397
59	salt	rs7422793	C	T	-0.00208611	1.45554e-10	323995	-0.00098158	0.426843	29397
61	dr.fruit	rs79187649	C	T	-0.0071429	3.71854e-07	409125	0.00138493	0.701265	27137
63	dr.fruit	rs4269101	G	T	0.00927969	1.36382e-11	409125	0.0084824	0.0171097	27137
63	salt	rs336610	T	G	-0.00255664	9.82157e-16	323995	-0.0030195	0.0111219	29397
64	fr.fruit	rs13072255	C	A	-0.00525685	1.24799e-11	433186	-0.00102613	0.695979	35003
65	cooked.veg	rs12629972	C	T	-0.00405751	2.40267e-10	435417	-0.00313874	0.0805806	33286
65	oil.fish	rs6808550	G	A	-0.00967127	5.30597e-11	297881	-0.00906496	0.1381	39094
65	salad	rs12629972	C	T	-0.00771617	4.89735e-16	422542	-0.00407072	0.033528	31310
66	fr.fruit	rs11129657	C	T	0.00577303	1.45143e-09	433186	0.00759884	0.0192594	35003
67	dr.fruit	rs6765212	T	C	-0.00805712	6.55453e-09	409125	-0.00321656	0.364071	27137
68	instant.cof	rs35198275	G	A	0.00800698	6.17078e-10	180764	0.00393087	0.261111	20537
68	oil.fish	rs11712982	T	C	0.0096558	1.19167e-06	297881	0.0139494	0.092684	39094
68	salt	rs1352420	G	A	0.00192944	2.52649e-09	323995	0.00238807	0.0480878	29397
68	tea	rs57462170	A	G	-0.0129479	2.07519e-11	434171	0.00161027	0.584168	27659
69	salt	rs736935	T	C	-0.00252785	1.76538e-14	323995	-0.0006267	0.608822	29397
70	salt	rs2736748	G	A	-0.00456985	1.38386e-33	323995	-0.00240972	0.100662	29397
71	beef	rs9827939	C	T	0.00405531	1.22653e-09	241092	-3.435e-05	0.987946	22697
72	oil.fish	rs1876245	C	T	-0.00946663	1.15022e-10	297881	-0.00744463	0.220397	39094
73	bread	rs1851923	A	G	-0.0178918	9.88286e-13	438853	-0.01323	0.254294	24685
74	bread	rs1994315	C	T	0.019863	1.12942e-13	438853	0.0176312	0.155774	24685
74	oil.fish	rs6807666	C	A	0.00934968	7.85106e-10	297881	0.0124666	0.048142	39094
74	salad	rs9829032	G	A	-0.00567559	2.94118e-09	422542	-0.00249018	0.197415	31310
74	salt	rs6780346	T	C	0.00257951	5.80253e-16	323995	-4.291e-05	0.971551	29397
75	tea	rs2117137	G	A	-0.00850128	4.07011e-12	434171	0.00208656	0.261192	27659
76	salt	rs73166548	T	G	0.001982	7.20678e-09	323995	0.00059572	0.647511	29397
83	oil.fish	rs62279810	T	G	-0.00987601	4.84485e-10	297881	-0.00874776	0.180247	39094
85	oil.fish	rs71304037	C	T	0.0107237	3.53702e-08	297881	-0.00090153	0.912645	39094
86	salt	rs7627615	A	G	0.00227582	4.09987e-13	323995	0.00260074	0.0277479	29397
87	fr.fruit	rs1356292	T	C	-0.00634066	1.30722e-10	433186	-0.00040502	0.904121	35003
90	oil.fish	rs2315507	A	G	-0.00907861	3.05785e-09	297881	0.00974866	0.126014	39094
91	salt	rs12499144	C	A	0.00203102	2.682e-10	323995	0.00219019	0.0706016	29397
93	beer.cider	rs28712821	A	G	-0.00953786	6.3926e-19	168237	-0.00598229	0.00468882	24462
93	champ.w.wine	rs4975013	A	G	0.00719342	2.10991e-12	175549	0.0122592	4.26176e-05	16480
93	red.wine	rs73238581	A	C	-0.00619001	1.17616e-10	211628	-0.012454	5.36845e-05	16480
96	salt	rs35638196	A	G	-0.00216469	2.97658e-09	323995	7.569e-05	0.955895	29397
97	fr.fruit	rs6834888	T	C	-0.00469699	6.00134e-09	433186	-0.00578186	0.0335377	35003
98	salt	rs7670308	A	G	0.00202046	1.45765e-10	323995	0.00326223	0.00640593	29397
99	salt	rs4860797	A	G	-0.00180326	1.26448e-08	323995	-0.00106757	0.383416	29397
100	instant.cof	rs1481012	G	A	0.00918762	3.7944e-11	180764	-0.00217389	0.577236	20537
101	salt	rs3890316	A	G	0.00208109	6.67276e-09	323995	0.0022509	0.0935365	29397
102	beer.cider	rs1229984	C	T	-0.0542089	2.0636e-51	168237	-0.0283284	2.30391e-06	24462
102	champ.w.wine	rs1229984	C	T	-0.0481126	1.8441e-45	175549	-0.0536846	1.71538e-10	16480
102	red.wine	rs1229984	C	T	-0.0520352	2.59022e-60	211628	-0.0536846	1.71538e-10	16480
102	spirits	rs1229984	C	T	-0.0343086	2.41829e-15	118477	-0.00675351	0.236857	23009
103	beer.cider	rs9684543	T	C	0.00677073	9.52503e-09	168237	-0.00487497	0.0357014	24462
104	beer.cider	rs13107325	T	C	0.0118976	2.42189e-09	168237	0.00782768	0.0480482	24462
105	dr.fruit	rs4696105	G	T	-0.00628868	3.2542e-07	409125	-0.00287822	0.363151	27137
106	bread	rs904512	A	G	0.0182069	1.33652e-09	438853	-0.0253514	0.0699811	24685
107	beer.cider	rs7708866	C	T	0.00717861	1.6916e-09	168237	0.00466602	0.0466027	24462
108	salt	rs12658060	C	T	0.00455663	1.10165e-34	323995	0.00081449	0.558672	29397
111	lamb	rs11743441	T	G	0.00350546	1.26621e-09	189984	-0.00024197	0.86865	26747
112	bread	rs115877304	T	C	-0.0358152	6.0616e-10	438853	-0.0214947	0.428456	24685
113	fr.fruit	rs149449	A	G	-0.00486802	3.22944e-10	433186	-0.00269525	0.303387	35003
114	salt	rs4235642	G	A	-0.00193725	1.10379e-09	323995	0.00031482	0.792569	29397
116	salt	rs10037418	T	C	-0.0021599	6.99668e-11	323995	-0.00114841	0.353919	29397
117	salad	rs11740446	C	T	-0.00657458	2.99124e-08	422542	-0.00648362	0.00630547	31310
120	tea	rs72797284	G	A	0.00895943	3.83742e-11	434171	0.00236122	0.247473	27659
121	lamb	rs6872608	C	A	-0.00368858	4.62646e-10	189984	-0.00441127	0.00358601	26747
121	oil.fish	rs6897738	G	T	-0.00892822	1.26972e-09	297881	0.00226473	0.710078	39094
122	bread	rs2068650	C	A	0.0166023	3.05222e-11	438853	0.038564	0.000818093	24685
123	salt	rs2053682	A	C	0.00304443	6.70343e-20	323995	0.00252349	0.0450291	29397
124	salt	rs35099536	C	A	-0.00412446	2.09554e-13	323995	-0.00074409	0.71874	29397
125	beef	rs9379833	A	C	0.00405078	7.59206e-11	241092	0.00371763	0.0776529	22697
125	bread	rs2517678	T	C	-0.016893	9.24743e-11	438853	-0.0164878	0.178034	24685
125	cooked.veg	rs204887	G	A	0.00437507	7.73874e-11	435417	0.00044876	0.815672	33286
125	dr.fruit	rs6921589	C	A	-0.0111688	5.1436e-10	409125	-6.112e-05	0.989403	27137
125	fr.fruit	rs805297	A	C	0.00506672	4.00662e-09	433186	0.0040773	0.158693	35003
125	instant.cof	rs2243873	A	C	0.00540911	8.92523e-10	180764	0.00637143	0.00714969	20537
125	oil.fish	rs72843784	T	G	0.0201626	4.64509e-18	297881	0.0169408	0.088612	39094
125	pork	rs9379832	G	A	0.0043784	2.60411e-10	187202	0.0048548	0.0106462	31242
125	salad	rs3094035	T	G	0.00823982	5.27749e-10	422542	0.00259621	0.350701	31310
125	salt	rs76766085	T	C	-0.00377305	9.51502e-14	323995	-0.00093165	0.631822	29397
126	lamb	rs62398404	T	C	-0.0049069	7.67959e-09	189984	-0.00597301	0.0061132	26747
127	fr.fruit	rs2504671	A	C	-0.00830488	1.31169e-19	433186	-0.00674225	0.0290423	35003
127	tea	rs2465018	A	G	-0.0115345	1.17106e-15	434171	0.00076289	0.725474	27659
131	dr.fruit	rs9385269	T	C	-0.00894444	5.49565e-13	409125	-0.00274675	0.387041	27137
132	salt	rs2506738	G	A	0.00216807	6.00597e-12	323995	0.00325692	0.00612254	29397
133	salt	rs1409293	A	G	-0.00181731	4.80541e-09	323995	-0.00077316	0.50462	29397
134	salt	rs1490384	T	C	0.00183159	3.0867e-09	323995	0.00223764	0.0542478	29397
135	bread	rs596878	C	A	0.0143994	1.01756e-08	438853	-0.00625825	0.590013	24685
137	dr.fruit	rs3823624	C	T	-0.0130461	4.52168e-16	409125	0.00031833	0.937811	27137
137	salt	rs7803164	T	C	0.00230624	3.23738e-10	323995	0.00299169	0.0282782	29397
138	decaf.cof	rs4410790	C	T	-0.0119411	1.8743e-14	62072	-0.0111963	0.217856	6970
138	ground.cof	rs4410790	C	T	-0.0183792	5.63583e-44	72276	-0.00936145	0.000170832	20537
138	instant.cof	rs2106727	G	A	-0.0162931	6.42593e-71	180764	-0.00938784	0.000165481	20537
138	tea	rs4410790	C	T	-0.0114382	6.18052e-20	434171	-0.0110038	8.00223e-09	27659
139	salad	rs6978572	C	T	-0.00578259	8.58109e-09	422542	-0.00258719	0.195503	31310
140	fr.fruit	rs6962967	T	C	-0.00460815	3.57844e-09	433186	-0.00127082	0.629394	35003
142	instant.cof	rs34060476	G	A	-0.00895592	3.33798e-12	180764	-0.00827331	0.0227474	20537
143	ground.cof	rs1057868	T	C	-0.00804666	7.14034e-09	72276	-0.00382707	0.151989	20537
143	instant.cof	rs17685	A	G	-0.00876767	3.16145e-19	180764	-0.00427258	0.112828	20537
143	tea	rs56163935	C	T	-0.00901306	8.02229e-09	434171	-0.00582122	0.0154691	27659
144	salad	rs6958768	C	A	0.00729325	7.56458e-09	422542	0.00448085	0.0753453	31310
145	oil.fish	rs10267710	T	G	0.00891283	4.66632e-09	297881	-0.00628712	0.319186	39094
148	oil.fish	rs11767283	G	A	-0.0123486	2.53252e-12	297881	-0.0207742	0.0047442	39094
149	bread	rs79436018	C	T	0.022907	4.28283e-09	438853	-0.0208264	0.245088	24685
150	dr.fruit	rs7808471	C	T	0.00779718	3.08894e-09	409125	0.00449996	0.184132	27137
150	fr.fruit	rs6961517	T	G	0.0046905	2.8793e-08	433186	0.00318934	0.266466	35003
151	beer.cider	rs6970845	A	G	-0.00628554	2.99177e-09	168237	-0.00293902	0.163677	24462
152	salt	rs10246939	C	T	0.00418764	1.42216e-41	323995	0.00355658	0.00238123	29397
152	tea	rs4726481	T	G	-0.00714552	7.19273e-09	434171	-0.00263473	0.16099	27659
153	bread	rs7802468	T	C	0.0297029	5.41782e-31	438853	0.0141604	0.234318	24685
153	fr.fruit	rs10249294	A	G	-0.0122119	1.44143e-52	433186	-0.0117793	1.58667e-05	35003
154	beer.cider	rs6969458	A	G	-0.00594773	1.4866e-08	168237	-0.00309111	0.141203	24462
154	dr.fruit	rs2533273	A	C	0.00739951	2.12544e-09	409125	0.00403483	0.205996	27137
154	fr.fruit	rs10271924	T	C	0.00512767	1.19971e-10	433186	0.00506346	0.0614804	35003
157	cheese	rs7012814	A	G	0.00275866	5.63281e-09	365842	0.00588008	0.00523162	17196
157	cooked.veg	rs12550717	A	G	-0.0038877	2.40851e-09	435417	0.00132869	0.46657	33286
157	n.oil.fish	rs7015336	A	G	-0.00694628	3.91159e-10	318136	-0.00890154	0.0739726	35562
157	oil.fish	rs11993089	T	G	-0.00986814	2.81697e-11	297881	0.00177011	0.772385	39094
157	proc.meat	rs2945247	A	G	0.00327924	4.92998e-09	312220	0.00332037	0.105715	31853
158	salt	rs2457427	C	T	0.0028372	2.94486e-10	323995	0.00273084	0.102648	29397
160	oil.fish	rs790564	C	A	-0.0110247	1.53901e-11	297881	-0.00797405	0.235503	39094
160	salad	rs1520919	A	G	0.00776124	2.91302e-14	422542	0.00577854	0.00453405	31310
160	salt	rs4739105	C	T	-0.00233746	8.78893e-10	323995	-0.00061118	0.669956	29397
162	dr.fruit	rs11787024	C	T	-0.00848131	1.47674e-10	409125	0.00266156	0.431826	27137
163	tea	rs1093707	G	T	0.00851736	3.59289e-09	434171	0.00142554	0.517287	27659
165	beef	rs10962121	T	G	-0.00419889	1.75999e-14	241092	-0.00100262	0.594124	22697
165	lamb	rs451878	A	C	0.00564255	3.18318e-23	189984	0.00146645	0.308547	26747
165	pork	rs1355171	A	C	0.00395162	3.97308e-11	187202	0.00264886	0.10947	31242
166	salt	rs586716	A	G	-0.00214673	8.54962e-12	323995	-0.00272191	0.0208027	29397
167	salt	rs1339157	C	T	0.0021803	1.76257e-12	323995	0.00222125	0.0559638	29397
168	salt	rs10757803	A	G	-0.00219581	3.83544e-09	323995	-0.00011481	0.934969	29397
169	fr.fruit	rs11788122	T	C	0.00477838	7.9019e-10	433186	0.00169066	0.52277	35003
169	salt	rs10971930	C	T	-0.00269587	5.92652e-09	323995	-0.00334153	0.0540731	29397
172	cheese	rs3911016	G	T	-0.00421994	5.20025e-09	365842	0.00219079	0.483747	17196
173	fr.fruit	rs4744240	T	C	-0.00503175	9.97702e-10	433186	-0.0022511	0.416621	35003
174	oil.fish	rs552234	A	G	0.00928024	1.85521e-10	297881	0.00767625	0.202902	39094
175	beer.cider	rs7865489	T	G	0.00584543	3.24363e-08	168237	0.00246283	0.242746	24462
177	salad	rs10819082	A	G	0.00664015	2.17688e-11	422542	0.00318805	0.108152	31310
180	poul	rs72760826	T	C	0.00273704	3.75704e-09	399716	0.00491192	0.0120114	24085
181	lamb	rs10905781	C	A	-0.00369907	5.2906e-09	189984	-0.00030643	0.850085	26747
182	dr.fruit	rs10828266	G	A	-0.0129685	2.86027e-21	409125	-0.00921361	0.00826335	27137
182	fr.fruit	rs6482190	G	A	-0.0088168	2.90602e-24	433186	-0.00773598	0.00796328	35003
182	oil.fish	rs10828258	G	A	0.0136633	2.65732e-18	297881	0.0103017	0.108062	39094
182	salad	rs6482190	G	A	-0.00843706	6.67236e-16	422542	-0.00182315	0.6024	31310
184	cheese	rs4509706	C	T	0.00375167	1.55555e-06	365842	-0.0078235	0.0267592	17196
184	salt	rs6479748	G	A	0.00263103	1.01851e-16	323995	0.0024914	0.0363203	29397
186	tea	rs4357628	C	A	0.00734106	1.01168e-08	434171	-0.00044383	0.817745	27659
187	fr.fruit	rs12784301	G	A	-0.00491547	9.50871e-09	433186	-0.00403675	0.164796	35003
188	dr.fruit	rs4348846	A	G	0.00996027	1.53203e-09	409125	0.00601027	0.149539	27137
191	salt	rs11022746	G	T	-0.00202675	1.46774e-09	323995	-0.00131222	0.475025	29397
192	fr.fruit	rs10769936	C	T	0.00524777	1.55963e-09	433186	0.00081107	0.780521	35003
192	salt	rs11041921	A	C	-0.00305338	1.11206e-08	323995	0.00132818	0.645309	29397
194	cooked.veg	rs1982350	G	A	-0.00388153	3.65096e-09	435417	0.00087848	0.631477	33286
195	tea	rs10741694	C	T	-0.00742105	2.78115e-09	434171	0.00058495	0.756382	27659
197	salt	rs1028643	A	G	-0.0021682	4.27087e-11	323995	-0.00037703	0.83051	29397
198	dr.fruit	rs4755203	A	G	-0.00868315	2.63912e-12	409125	-0.00322675	0.308454	27137
199	fr.fruit	rs35184771	T	G	-0.00564859	3.13536e-12	433186	-0.00022888	0.93388	35003
199	milk.fat	rs3817334	T	C	0.00271328	8.35797e-12	411503	0.00555844	0.0525394	28740
201	tea	rs1542329	A	G	0.00808051	2.85337e-10	434171	0.00284115	0.142176	27659
202	dr.fruit	rs4963390	G	A	-0.0111502	4.37854e-10	409125	-0.00488848	0.297434	27137
203	fr.fruit	rs60452247	A	G	-0.00518109	1.21026e-10	433186	-2.848e-05	0.991722	35003
204	dr.fruit	rs10896126	G	A	0.01041	8.60016e-15	409125	0.00752461	0.0290909	27137
206	salt	rs1373049	T	G	0.00187829	7.42386e-09	323995	0.00032516	0.851551	29397
207	oil.fish	rs567040	T	C	0.0094172	3.03481e-09	297881	0.00566918	0.526609	39094
208	beer.cider	rs35023999	C	A	0.00609682	4.3091e-09	168237	0.00138022	0.504531	24462
208	champ.w.wine	rs4938021	T	C	-0.00615565	1.15965e-09	175549	-0.00264032	0.380737	16480
210	salt	rs11217602	T	C	-0.00172292	3.91673e-08	323995	-0.00233011	0.164567	29397
212	beer.cider	rs663175	A	G	-0.00666083	1.59914e-10	168237	-0.00146455	0.480597	24462
214	lamb	rs3909726	A	G	-0.00491569	1.55652e-10	189984	-0.00395309	0.0396435	26747
214	oil.fish	rs7924937	T	C	-0.00883647	7.03854e-09	297881	0.0109149	0.20814	39094
214	salt	rs4937214	T	C	-0.00251354	3.67695e-16	323995	-0.00298926	0.0687325	29397
215	tea	rs977474	T	C	-0.0132169	4.21131e-16	434171	-0.00279786	0.257263	27659
216	oil.fish	rs7970853	A	G	0.00935241	3.54935e-08	297881	0.00225045	0.816111	39094
218	bread	rs11183201	C	T	0.0198924	1.4644e-15	438853	0.0112704	0.325133	24685
219	fr.fruit	rs2241726	A	G	-0.00458688	8.52479e-09	433186	-0.00395694	0.15094	35003
220	bread	rs7965658	A	G	-0.0226079	5.7579e-13	438853	-0.0198687	0.16631	24685
220	cheese	rs7965658	A	G	-0.00364711	7.46492e-10	365842	-0.00525427	0.0423155	17196
222	bread	rs11060853	G	A	0.01504	2.52493e-09	438853	0.0227979	0.0495205	24685
223	salt	rs1045411	T	C	0.00273406	4.3118e-15	323995	0.00121502	0.518818	29397
224	oil.fish	rs7317926	G	A	-0.00880343	2.12923e-09	297881	-0.00895575	0.281803	39094
225	cooked.veg	rs9537144	A	G	0.00382485	4.59777e-08	435417	0.00084286	0.664726	33286
225	fr.fruit	rs3105024	T	G	0.00525783	1.78906e-09	433186	0.00164328	0.576378	35003
225	lamb	rs9537006	C	A	0.00462513	5.98564e-13	189984	0.00340244	0.0365081	26747
225	oil.fish	rs3105078	C	A	0.0165493	6.26884e-24	297881	0.00012269	0.989489	39094
226	cheese	rs17262885	A	G	0.00364584	7.93526e-12	365842	-0.00086595	0.713202	17196
226	oil.fish	rs8002014	A	G	0.0131243	1.8844e-15	297881	0.00894944	0.340352	39094
226	salad	rs56367474	T	C	0.0057908	9.3947e-09	422542	0.00260358	0.444731	31310
227	bread	rs9564268	C	T	0.0147079	8.93911e-09	438853	0.00748503	0.527709	24685
228	oil.fish	rs2572973	T	G	0.0145809	5.05545e-09	297881	-0.00868058	0.540235	39094
229	fr.fruit	rs9513725	A	G	-0.0047164	2.15969e-09	433186	0.00053944	0.839562	35003
230	oil.fish	rs837309	T	C	0.00896999	6.75293e-10	297881	0.00570579	0.487603	39094
231	salad	rs9323534	T	C	0.00543042	8.45068e-09	422542	0.00334456	0.292702	31310
232	dr.fruit	rs8008835	T	G	0.0173413	4.31704e-17	409125	0.0128643	0.0162223	27137
232	fr.fruit	rs34162196	T	C	0.0114556	5.6455e-19	433186	0.0134596	0.00212783	35003
233	fr.fruit	rs11628150	T	C	0.0119832	1.6856e-08	433186	-0.00172458	0.809722	35003
234	cheese	rs11847410	C	T	0.00284241	2.56957e-09	365842	0.00043937	0.833895	17196
234	oil.fish	rs12885454	A	C	-0.0113675	7.82617e-14	297881	-0.00854865	0.317492	39094
235	fr.fruit	rs7141411	T	C	0.00467095	3.74953e-09	433186	0.00158386	0.555416	35003
236	fr.fruit	rs10136360	A	G	-0.0074386	2.07165e-15	433186	-0.00351816	0.272849	35003
237	beer.cider	rs28929474	T	C	0.0217042	8.57041e-09	168237	0.00349396	0.62178	24462
238	lamb	rs10137526	T	G	0.00350666	2.35464e-08	189984	-0.00033638	0.834298	26747
238	oil.fish	rs61978713	G	A	0.00879247	4.54388e-08	297881	0.0123016	0.183207	39094
239	salt	rs2693687	T	C	-0.00183908	7.83873e-09	323995	-0.00012553	0.941265	29397
241	oil.fish	rs16959955	C	T	-0.0110427	2.87261e-10	297881	-0.0118543	0.233787	39094
242	decaf.cof	rs2472297	T	C	-0.0140201	8.62278e-17	62072	-0.0130023	0.184674	6970
242	fr.fruit	rs2472297	T	C	0.00534757	1.09281e-09	433186	0.00191618	0.525244	35003
242	ground.cof	rs2472297	T	C	-0.0182669	1.50655e-38	72276	-0.00868747	0.00137258	20537
242	instant.cof	rs2472297	T	C	-0.0204521	1.08294e-94	180764	-0.00868747	0.00137258	20537
242	red.wine	rs2472297	T	C	-0.00626643	1.18196e-09	211628	-0.00018813	0.955209	16480
242	tea	rs2472297	T	C	-0.0171971	1.65055e-36	434171	-0.0144109	5.51406e-12	27659
244	poul	rs62011734	C	A	-0.00250574	3.39768e-09	399716	-0.00049232	0.874273	24085
245	salad	rs1437761	C	T	0.00614751	1.32203e-08	422542	0.0002958	0.935537	31310
246	lamb	rs7206521	T	C	-0.00433095	1.73959e-09	189984	-0.00210046	0.250894	26747
248	salt	rs4146343	C	A	-0.00245485	7.95428e-08	323995	-0.00206867	0.397046	29397
249	cheese	rs9933427	G	A	-0.00273242	7.0574e-09	365842	-0.00148881	0.473085	17196
254	beer.cider	rs56094641	G	A	0.00922861	3.71142e-18	168237	0.00151501	0.470186	24462
254	milk.fat	rs55872725	T	C	0.00447902	2.98056e-29	411503	0.00094687	0.738577	28740
254	n.oil.fish	rs56094641	G	A	-0.00652519	2.92377e-09	318136	-0.0161007	0.0180232	35562
254	oil.fish	rs1421085	C	T	-0.0127651	7.59645e-18	297881	-0.0285566	0.000614955	39094
255	fr.fruit	rs4245622	T	C	0.00441792	1.51256e-08	433186	0.00484321	0.0663516	35003
256	salt	rs34893494	C	T	-0.00197867	7.12417e-09	323995	-0.00099249	0.581784	29397
257	fr.fruit	rs862227	G	A	0.00637803	2.16236e-16	433186	0.00631477	0.0165504	35003
258	pork	rs3964074	C	T	0.00378963	2.78614e-10	187202	0.0019201	0.440705	31242
259	salt	rs72805988	A	G	-0.0020996	1.47331e-08	323995	-0.00170598	0.392202	29397
260	oil.fish	rs11859365	C	A	-0.0161438	4.22794e-22	297881	-0.0170599	0.0738226	39094
261	salt	rs12947874	G	A	-0.00210554	1.1651e-08	323995	0.00154256	0.449422	29397
262	beer.cider	rs1724400	C	A	-0.00540057	7.46763e-06	168237	-0.00340103	0.153209	24462
262	champ.w.wine	rs77301847	G	A	0.00949114	1.86471e-15	175549	0.00883455	0.0119969	16480
262	oil.fish	rs79172804	A	G	0.0122996	6.24802e-11	297881	0.00563476	0.602984	39094
263	beer.cider	rs199439	G	A	0.00514781	4.6465e-05	168237	0.00257345	0.296183	24462
263	champ.w.wine	rs169201	G	A	0.00892198	9.09439e-14	175549	0.0100056	0.00388096	16480
263	oil.fish	rs1378358	T	C	0.0102539	7.22062e-09	297881	0.010484	0.287191	39094
264	ground.cof	rs72845880	G	A	-0.0343944	1.49438e-08	72276	0.00628832	0.593013	20537
266	cheese	rs2960578	G	T	-0.00272207	7.18137e-09	365842	-0.00217522	0.293665	17196
266	dr.fruit	rs12457261	T	C	-0.008415	9.35921e-12	409125	-0.00173771	0.583836	27137
268	fr.fruit	rs8095324	G	A	0.00534659	1.48677e-11	433186	0.00449534	0.0947995	35003
270	oil.fish	rs1941951	C	T	0.0105725	3.15351e-09	297881	0.00068044	0.945905	39094
271	salt	rs1943457	A	G	0.00197118	2.29593e-10	323995	-0.00095339	0.565558	29397
272	bread	rs656817	G	A	0.0151072	9.67125e-09	438853	0.00842875	0.490409	24685
273	cheese	rs10164176	C	T	-0.00283795	2.7333e-09	365842	0.00163434	0.43523	17196
273	fr.fruit	rs10163879	A	G	-0.00622684	3.75858e-15	433186	-0.00366726	0.170501	35003
274	tea	rs62092408	A	G	-0.00893943	7.87047e-09	434171	0.00149904	0.520875	27659
275	beef	rs7240986	A	G	0.00331153	5.6798e-09	241092	0.00206436	0.289876	22697
275	oil.fish	rs12456049	G	A	0.00918145	3.7596e-10	297881	0.00613202	0.458621	39094
276	fr.fruit	rs56299829	A	G	-0.00680298	4.11236e-15	433186	-0.00314935	0.280445	35003
276	milk.fat	rs538656	T	G	0.00322867	2.84977e-12	411503	0.00448763	0.17017	28740
277	salt	rs62098445	A	C	0.00277216	1.23331e-16	323995	0.00189858	0.289265	29397
278	dr.fruit	rs12172847	A	G	-0.00776009	4.07589e-09	409125	-0.00672168	0.0486139	27137
280	tea	rs57631352	G	A	0.00794761	1.74265e-09	434171	-0.00124111	0.539225	27659
282	fr.fruit	rs11085749	A	G	0.00487613	9.03605e-10	433186	0.00719006	0.00778393	35003
283	oil.fish	rs75887709	G	A	0.0119901	2.05159e-08	297881	-0.00534307	0.668334	39094
284	instant.cof	rs56113850	C	T	-0.00599204	1.74045e-11	180764	-0.00579805	0.0160554	20537
285	dr.fruit	rs429358	C	T	-0.0158744	1.06276e-20	409125	-0.0120495	0.00620862	27137
285	lamb	rs429358	C	T	0.00613528	5.84036e-15	189984	0.00159748	0.431291	26747
285	milk.fat	rs7412	T	C	-0.00446346	5.08056e-10	411503	0.00719724	0.157454	28740
285	pork	rs429358	C	T	0.00521346	2.71585e-10	187202	-0.00040175	0.908825	31242
286	fr.fruit	rs1964272	A	G	-0.00557	7.14444e-13	433186	-0.00304347	0.247129	35003
287	bread	rs838133	G	A	-0.0148079	8.82853e-09	438853	5.949e-05	0.996011	24685
287	champ.w.wine	rs602662	A	G	-0.00553745	2.03802e-08	175549	-0.00870452	0.00281288	16480
287	cooked.veg	rs838133	G	A	-0.00455528	2.68171e-12	435417	-0.00490992	0.00737279	33286
287	fr.fruit	rs838133	G	A	0.00600222	7.96637e-14	433186	0.00197154	0.470996	35003
287	lamb	rs838133	G	A	-0.00343163	5.8868e-09	189984	-0.00092799	0.537209	26747
287	n.oil.fish	rs8103840	T	C	-0.00692064	2.49632e-10	318136	-0.0115652	0.0928214	35562
287	oil.fish	rs11666792	A	G	0.0109779	6.39677e-14	297881	0.0120959	0.139382	39094
287	pork	rs838133	G	A	-0.00371006	2.00521e-09	187202	0.00054834	0.833615	31242
287	proc.meat	rs838133	G	A	-0.00361413	2.59401e-10	312220	-0.00025164	0.948058	31853
289	decaf.cof	rs2327402	A	G	-0.00943226	1.07485e-09	62072	-0.0113225	0.205563	6970
292	cheese	rs6030200	A	G	-0.00339955	2.02684e-11	365842	-0.00282788	0.205707	17196
293	proc.meat	rs17404096	C	T	0.00360384	1.46988e-09	312220	-0.00420721	0.292613	31853
294	tea	rs2869657	G	A	0.00766248	5.07028e-09	434171	0.00373318	0.0585505	27659
295	instant.cof	rs1808056	A	G	-0.00560243	3.40468e-10	180764	-0.0058802	0.0135668	20537
297	tea	rs4817505	C	T	-0.00851247	5.92073e-12	434171	0.00040299	0.829765	27659
299	tea	rs11704820	G	A	0.00967218	6.03129e-15	434171	0.00437801	0.0193531	27659
300	lamb	rs136548	T	C	-0.00338525	8.41774e-09	189984	-0.00124299	0.558935	26747
301	milk.fat	rs136872	G	A	-0.00429606	6.64535e-11	411503	-0.005901	0.22544	28740
301	oil.fish	rs2413045	G	A	0.0126128	4.03963e-12	297881	0.0334656	0.00167832	39094
302	cheese	rs62236533	A	G	-0.0045316	2.89005e-09	365842	-0.00447581	0.210683	17196
302	lamb	rs11090045	A	G	0.00380341	1.0426e-09	189984	-0.0045023	0.0478709	26747
302	salt	rs9611875	G	A	-0.0105566	1.84448e-40	323995	0.00114322	0.81204	29397

## Sheet: Table F Source for the MR IV
Table F b: Source of the GWAS used for the univariate MR analysis. author, first author of the relevant paper; consortium, consortium which generates the GWAS used for the IV; ncase number of cases; ncontrol number of controls; nsnp number of snps available from the GWAS; pmid pubmed id of the relevant pubblication; population, ethnic backgroup of population used; sample_size, total sample size; …
Traits used for the univariate analysis
author	consortium	ncase	ncontrol	nsnp	pmid	population	sample_size	trait	unit	year
Locke AE	GIANT	#N/A	#N/A	2555511	25673413	Mixed	339224	Body mass index	SD (kg/m^2)	2015
Willer CJ	GLGC	#N/A	#N/A	2437752	24097068	Mixed	173082	LDL cholesterol	SD (mg/dL)	2013
Willer CJ	GLGC	#N/A	#N/A	2446982	24097068	Mixed	187365	Total cholesterol	SD (mg/dL)	2013
Willer CJ	GLGC	#N/A	#N/A	2439433	24097068	Mixed	177861	Triglycerides	SD (mg/dL)	2013
Nikpay	CARDIoGRAMplusC4D	60801	123504	9455779	26343387	Mixed	184305	Coronary heart disease	log odds	2015
Ehret GB	ICBP	#N/A	#N/A	2650287	21909115	European	74064	Diastolic blood pressure	SD	2011
Ehret GB	ICBP	#N/A	#N/A	2673126	21909115	European	74064	Systolic blood pressure	SD	2011
Okbay	SSGAC	#N/A	#N/A	8146841	27225129	European	293723	Years of schooling	SD (years)	2016
Mahajan A	DIAGRAM	26488	83964	2915012	24509480	Mixed	110452	Type 2 diabetes	log odds	2014
Table F a: GWAS used for the Multivariate MR analysis and GW mediation analysis. Name, name of the trait; Consortium, consortium that performae the GWAS; Reference link to paper describing the GWAS; Download; source of the summary statistics.
Name	Consortium	Reference	Download
BMI	GIANT	https://www.ncbi.nlm.nih.gov/pubmed/25673413	https://portals.broadinstitute.org/collaboration/giant/images/f/f0/All_ancestries_SNP_gwas_mc_merge_nogc.tbl.uniq.gz
CAD	CARDIoGRAM	https://www.ncbi.nlm.nih.gov/pubmed/21378990	http://www.cardiogramplusc4d.org/media/cardiogramplusc4d-consortium/data-downloads/cardiogram_gwas_results.zip
EDU	SSGAC	https://www.ncbi.nlm.nih.gov/pubmed/27225129	http://ssgac.org/documents/EduYears_Main.txt.gz
CrohnsDisease_IBD	IBD	https://www.ncbi.nlm.nih.gov/pubmed/23128233	ftp://ftp.sanger.ac.uk/pub/consortia/ibdgenetics/cd-meta.txt.gz
UlcerativeColitis_IBD	IBD	https://www.ncbi.nlm.nih.gov/pubmed/23128233	ftp://ftp.sanger.ac.uk/pub/consortia/ibdgenetics/ucmeta-sumstats.txt.gz
HDL_GLGC	GLGC	https://www.ncbi.nlm.nih.gov/pubmed/24097068	http://csg.sph.umich.edu/abecasis/public/lipids2013/jointGwasMc_HDL.txt.gz
LDL_GLGC	GLGC	https://www.ncbi.nlm.nih.gov/pubmed/24097068	http://csg.sph.umich.edu/abecasis/public/lipids2013/jointGwasMc_LDL.txt.gz
TG_GLGC	GLGC	https://www.ncbi.nlm.nih.gov/pubmed/24097068	http://csg.sph.umich.edu/abecasis/public/lipids2013/jointGwasMc_TG.txt.gz
EduCollege_SSGAC	SSGAC	https://www.ncbi.nlm.nih.gov/pubmed/23722424	http://ssgac.org/documents/SSGAC_Rietveld2013.zip
T2DTransEthnic	DIAGRAM, AGEN-T2D, SAT2D, MAT2D	https://www.ncbi.nlm.nih.gov/pubmed/24509480	http://diagram-consortium.org/downloads.html
Smoking - cigarettes per day (TAG)	TAG	https://www.ncbi.nlm.nih.gov/pubmed/20418890	https://www.med.unc.edu/pgc/results-and-downloads/

## Sheet: Tab G Univariate MR results 
Table G: Full results of univariate MR. Outcome, outcome trait; Exposure, exposure trait. Method used for the MR analysis; nsnp, number of SNPs used for th IV; b effect of the exposure on the outcome; se standard error of the effect; pval, p-value ; results_adjusted, Multiple test corrected pvalues.
outcome	exposure	method	nsnp	b	se	pval	results_adjusted
Beef	BMI	MR Egger	67	-0.0313905	0.00901546	0.000895409	0.00509154
Beer & Cider	BMI	Inverse variance weighted	66	0	0.00659194	0.941861	0.969954
Spread	BMI	Inverse variance weighted	63	-0.0258757	0.0043958	3.94573e-09	1.2714e-07
Bread	BMI	Inverse variance weighted	62	-0.0761005	0.0156254	1.11431e-06	2.30821e-05
Champagne & White wine	BMI	Inverse variance weighted	76	0	0.00541993	0.601121	0.772035
Cheese	BMI	Inverse variance weighted	64	0	0.00277524	0.0542261	0.149767
Cooked vegetables	BMI	Inverse variance weighted	68	0.0127703	0.00371285	0.000582801	0.00352109
Decaffeinated coffee	BMI	Inverse variance weighted	76	0.0326984	0.00813283	5.80649e-05	0.000561295
Dried fruit	BMI	Inverse variance weighted	63	0	0.00812716	0.0968322	0.230607
Drink temperature	BMI	Inverse variance weighted	60	0.00285679	0.00110683	0.00984992	0.0366215
Fortified wine	BMI	Inverse variance weighted	76	0	0.00876678	0.305946	0.492913
Fresh fruit	BMI	Inverse variance weighted	60	0	0.00551331	0.186844	0.361233
Ground coffee	BMI	Inverse variance weighted	75	0.0284372	0.00731514	0.000101303	0.000816051
Instant coffee	BMI	Inverse variance weighted	67	0.0321058	0.00571552	1.93955e-08	5.11337e-07
Lamb	BMI	Inverse variance weighted	61	0	0.00351437	0.400229	0.607678
Milk fat	BMI	Inverse variance weighted	56	-0.0251019	0.00285592	1.5031e-18	4.35898e-16
Non-oily fish	BMI	Inverse variance weighted	74	0.0227408	0.0060934	0.000189932	0.001377
Oily fish	BMI	Inverse variance weighted	57	0	0.0100603	0.827062	0.907171
Pork	BMI	Inverse variance weighted	66	0	0.00353987	0.098399	0.231998
Poultry	BMI	Inverse variance weighted	66	0.00923577	0.00234193	8.02476e-05	0.000705206
Processed meat	BMI	MR Egger	62	-0.0219344	0.00728997	0.00382987	0.0182076
Red wine	BMI	Inverse variance weighted	71	0.0116003	0.00501587	0.0207384	0.0691279
Salad	BMI	Inverse variance weighted	61	0.0157177	0.00619573	0.0111854	0.0405469
Salt	BMI	Inverse variance weighted	55	0	0.00188922	0.193341	0.371317
Spirits	BMI	Inverse variance weighted	66	0.0300718	0.00760408	7.66337e-05	0.000705206
Tea	BMI	Inverse variance weighted	63	-0.0218999	0.0079482	0.00586344	0.0246434
Vegetarian	BMI	Inverse variance weighted	73	0	0.00157572	0.204515	0.388274
Water cof	BMI	Inverse variance weighted	63	0	0.0273779	0.512322	0.699149
Water	BMI	Inverse variance weighted	59	0	0.0264279	0.484566	0.688844
Beef	LDL	Inverse variance weighted	78	-0.00425015	0.00123776	0.000595273	0.00352305
Beer & Cider	LDL	Inverse variance weighted	79	0	0.00233178	0.514058	0.699149
Spread	LDL	Inverse variance weighted	78	-0.00640647	0.00149385	1.79833e-05	0.000239004
Bread	LDL	Inverse variance weighted	75	0	0.00619948	0.405753	0.612454
Champagne & White wine	LDL	Inverse variance weighted	74	0	0.00239707	0.467314	0.673945
Cheese	LDL	Inverse variance weighted	74	-0.00767517	0.00126107	1.15614e-09	4.78972e-08
Cooked vegetables	LDL	Inverse variance weighted	77	0	0.00151074	0.262618	0.452081
Decaffeinated coffee	LDL	MR Egger	79	0	0.00507486	0.240171	0.427298
Dried fruit	LDL	Inverse variance weighted	72	0.0120685	0.0030772	8.78454e-05	0.000727861
Drink temperature	LDL	Inverse variance weighted	68	0	0.000469173	0.725056	0.853619
Fortified wine	LDL	Inverse variance weighted	79	0	0.00366113	0.827674	0.907171
Fresh fruit	LDL	Inverse variance weighted	67	0.0094181	0.00198574	2.10723e-06	3.81935e-05
Ground coffee	LDL	Inverse variance weighted	78	0	0.00305209	0.925069	0.965
Instant coffee	LDL	Inverse variance weighted	76	0	0.00216235	0.90102	0.950166
Lamb	LDL	Inverse variance weighted	77	-0.00532539	0.00125061	2.06038e-05	0.000239004
Milk fat	LDL	Inverse variance weighted	68	-0.0102382	0.00136657	6.78956e-14	5.87103e-12
Non-oily fish	LDL	Inverse variance weighted	76	0	0.002667	0.144168	0.305174
Oily fish	LDL	Inverse variance weighted	71	0.014815	0.00362168	4.30182e-05	0.000462047
Pork	LDL	Inverse variance weighted	78	-0.00411317	0.00144163	0.00432891	0.0202481
Poultry	LDL	Inverse variance weighted	77	0.00229583	0.00107383	0.0325188	0.0972211
Processed meat	LDL	Inverse variance weighted	77	-0.00366332	0.00134649	0.00651565	0.0258841
Red wine	LDL	Inverse variance weighted	78	0	0.00219622	0.0925804	0.225616
Salad	LDL	Inverse variance weighted	72	0.00869267	0.00230836	0.000166063	0.00123482
Salt	LDL	Inverse variance weighted	73	-0.00381603	0.000800492	1.86886e-06	3.61312e-05
Spirits	LDL	Inverse variance weighted	78	0	0.00299927	0.871936	0.933068
Tea	LDL	Inverse variance weighted	71	0	0.00316016	0.103287	0.236541
Vegetarian	LDL	Inverse variance weighted	77	0	0.000715761	0.932004	0.96624
Water cof	LDL	MR Egger	70	0	0.0139756	0.104404	0.236541
Water	LDL	Inverse variance weighted	67	0	0.0105201	0.987602	0.993906
Beef	HDL	Inverse variance weighted	82	-0.00439589	0.00170172	0.00978884	0.0366215
Beer & Cider	HDL	Inverse variance weighted	85	0	0.00324557	0.238902	0.427298
Spread	HDL	Inverse variance weighted	87	0	0.00186026	0.451457	0.654612
Bread	HDL	Inverse variance weighted	83	0	0.00791066	0.796686	0.881828
Champagne & White wine	HDL	Inverse variance weighted	83	0.00684993	0.0030582	0.0251002	0.0799898
Cheese	HDL	Inverse variance weighted	79	0	0.00154679	0.123516	0.275536
Cooked vegetables	HDL	Inverse variance weighted	83	-0.00561409	0.00199491	0.00488991	0.021486
Decaffeinated coffee	HDL	Inverse variance weighted	87	0	0.00450697	0.730822	0.853619
Dried fruit	HDL	Inverse variance weighted	79	0	0.00401664	0.218349	0.408772
Drink temperature	HDL	MR Egger	84	0	0.001057	0.153544	0.315799
Fortified wine	HDL	Inverse variance weighted	90	0	0.00464606	0.253396	0.441167
Fresh fruit	HDL	Inverse variance weighted	77	-0.00542165	0.00251135	0.0308613	0.0942081
Ground coffee	HDL	Inverse variance weighted	86	0	0.00379544	0.584663	0.760324
Instant coffee	HDL	Inverse variance weighted	77	0.0103901	0.00287015	0.000294527	0.00198635
Lamb	HDL	Inverse variance weighted	87	0	0.00177286	0.147774	0.308306
Milk fat	HDL	Inverse variance weighted	80	-0.00256888	0.00126814	0.0427947	0.125358
Non-oily fish	HDL	Inverse variance weighted	87	0	0.00321984	0.696832	0.842005
Oily fish	HDL	Inverse variance weighted	79	0	0.00461582	0.0616855	0.167185
Pork	HDL	Inverse variance weighted	82	-0.00699828	0.0018955	0.000222448	0.00157342
Poultry	HDL	Inverse variance weighted	86	0	0.00128583	0.23696	0.427298
Processed meat	HDL	Inverse variance weighted	88	0	0.00170659	0.301723	0.491571
Red wine	HDL	Inverse variance weighted	82	0	0.00290577	0.0781851	0.200652
Salad	HDL	Inverse variance weighted	82	0	0.00292983	0.228539	0.41947
Salt	HDL	Inverse variance weighted	77	0	0.0010156	0.132916	0.289817
Spirits	HDL	Inverse variance weighted	87	0.0101013	0.00388133	0.00925359	0.0353097
Tea	HDL	Inverse variance weighted	76	0	0.00391307	0.932921	0.96624
Vegetarian	HDL	Inverse variance weighted	88	0	0.000812943	0.471102	0.673945
Water cof	HDL	Inverse variance weighted	72	-0.0379798	0.0138583	0.00613287	0.0254076
Water	HDL	Inverse variance weighted	65	-0.0635831	0.0161047	7.87708e-05	0.000705206
Beef	DBP	Inverse variance weighted	7	0	0.000584446	0.150267	0.311266
Beer & Cider	DBP	Inverse variance weighted	8	0	0.000914791	0.736948	0.853619
Spread	DBP	Inverse variance weighted	8	0	0.000574861	0.741766	0.853619
Bread	DBP	Inverse variance weighted	6	0	0.00341086	0.0754067	0.195249
Champagne & White wine	DBP	Inverse variance weighted	8	0	0.000863064	0.868697	0.933045
Cheese	DBP	Inverse variance weighted	8	0	0.000533325	0.518537	0.699149
Cooked vegetables	DBP	Inverse variance weighted	7	0	0.000582971	0.32497	0.517809
Decaffeinated coffee	DBP	Inverse variance weighted	7	0	0.00141461	0.385196	0.597362
Dried fruit	DBP	Inverse variance weighted	7	0	0.0012493	0.113491	0.255134
Drink temperature	DBP	Inverse variance weighted	7	0	0.000201208	0.775345	0.864808
Fortified wine	DBP	Inverse variance weighted	8	0	0.00148197	0.168643	0.337285
Fresh fruit	DBP	Inverse variance weighted	8	0	0.000857617	0.535974	0.709737
Ground coffee	DBP	Inverse variance weighted	7	0	0.00139149	0.34237	0.537662
Instant coffee	DBP	Inverse variance weighted	7	0	0.00109004	0.0850839	0.210892
Lamb	DBP	Inverse variance weighted	6	-0.00191742	0.000798196	0.0162972	0.0569614
Milk fat	DBP	Inverse variance weighted	8	0	0.000344704	0.0627217	0.168419
Non-oily fish	DBP	Inverse variance weighted	8	0	0.00095142	0.594531	0.769705
Oily fish	DBP	Inverse variance weighted	8	0.00349984	0.00128211	0.00633813	0.0255286
Pork	DBP	Inverse variance weighted	7	0	0.000603651	0.0522758	0.145769
Poultry	DBP	Inverse variance weighted	8	0	0.000447273	0.418899	0.618015
Processed meat	DBP	Inverse variance weighted	6	0	0.000680473	0.760454	0.858099
Red wine	DBP	Inverse variance weighted	7	0	0.00119407	0.254052	0.441167
Salad	DBP	Inverse variance weighted	8	0	0.000822679	0.0575007	0.157313
Salt	DBP	Inverse variance weighted	7	-0.00127996	0.000300078	1.99509e-05	0.000239004
Spirits	DBP	Inverse variance weighted	8	0	0.00111178	0.135058	0.29229
Tea	DBP	Inverse variance weighted	6	0	0.00128119	0.184945	0.359959
Vegetarian	DBP	Inverse variance weighted	8	0	0.000298584	0.773389	0.864808
Water cof	DBP	MR Egger	6	0.123191	0.0435514	0.0474104	0.133486
Water	DBP	Inverse variance weighted	6	0	0.00520855	0.673373	0.829424
Beef	SBP	Inverse variance weighted	10	0	0.000128099	0.984536	0.993906
Beer & Cider	SBP	Inverse variance weighted	10	0	0.000191361	0.576787	0.753461
Spread	SBP	Inverse variance weighted	10	0	0.000117021	0.865055	0.932588
Bread	SBP	Inverse variance weighted	10	0	0.000518744	0.739373	0.853619
Champagne & White wine	SBP	Inverse variance weighted	10	0	0.000170289	0.684008	0.833455
Cheese	SBP	Inverse variance weighted	10	0	9.85108e-05	0.882269	0.939264
Cooked vegetables	SBP	Inverse variance weighted	10	0	0.00011235	0.920417	0.963613
Decaffeinated coffee	SBP	Inverse variance weighted	9	-0.000713011	0.000300735	0.017745	0.0605416
Dried fruit	SBP	Inverse variance weighted	9	0	0.000255679	0.982492	0.993906
Drink temperature	SBP	Inverse variance weighted	9	0	3.29535e-05	0.639078	0.809313
Fortified wine	SBP	Inverse variance weighted	10	0	0.000291544	0.14025	0.299062
Fresh fruit	SBP	Inverse variance weighted	10	0.00035688	0.000156075	0.0222199	0.0731393
Ground coffee	SBP	Inverse variance weighted	9	0	0.00026463	0.632842	0.804931
Instant coffee	SBP	MR Egger	9	0	0.00016947	0.943197	0.969954
Lamb	SBP	Inverse variance weighted	8	0	0.000126076	0.146091	0.307004
Milk fat	SBP	MR Egger	10	0	7.35042e-05	0.520746	0.699149
Non-oily fish	SBP	Inverse variance weighted	10	0	0.000190061	0.655368	0.826334
Oily fish	SBP	Inverse variance weighted	9	0	0.000263021	0.1562	0.31677
Pork	SBP	MR Egger	10	0	0.000117212	0.848219	0.921286
Poultry	SBP	Inverse variance weighted	10	0	7.5225e-05	0.730098	0.853619
Processed meat	SBP	Inverse variance weighted	9	0	0.000101608	0.71301	0.853619
Red wine	SBP	Inverse variance weighted	9	0	0.000215228	0.263771	0.452081
Salad	SBP	Inverse variance weighted	10	0	0.000167013	0.266572	0.452081
Salt	SBP	Inverse variance weighted	7	0	6.86061e-05	0.856368	0.926667
Spirits	SBP	Inverse variance weighted	10	0	0.000244344	0.717942	0.853619
Tea	SBP	Inverse variance weighted	9	0	0.000296893	0.0970138	0.230607
Vegetarian	SBP	Inverse variance weighted	10	0	5.92044e-05	0.601655	0.772035
Water cof	SBP	Inverse variance weighted	8	0	0.000746388	0.423949	0.620935
Water	SBP	Inverse variance weighted	8	0	0.000711086	0.67498	0.829424
Beef	TotalC	Inverse variance weighted	86	-0.00387912	0.00138414	0.00507	0.0219448
Beer & Cider	TotalC	Inverse variance weighted	86	0	0.00261736	0.893398	0.945567
Spread	TotalC	Inverse variance weighted	84	-0.00571633	0.00172924	0.000947407	0.00528362
Bread	TotalC	Inverse variance weighted	80	0	0.00656844	0.993906	0.993906
Champagne & White wine	TotalC	Inverse variance weighted	83	0	0.00256117	0.103639	0.236541
Cheese	TotalC	Inverse variance weighted	81	-0.0086137	0.00129592	2.99533e-11	1.73729e-09
Cooked vegetables	TotalC	Inverse variance weighted	84	0	0.00161005	0.739382	0.853619
Decaffeinated coffee	TotalC	Inverse variance weighted	86	0	0.0037638	0.551015	0.726338
Dried fruit	TotalC	Inverse variance weighted	75	0.00873216	0.00382531	0.0224462	0.0731393
Drink temperature	TotalC	Inverse variance weighted	73	0	0.000574887	0.0953227	0.230363
Fortified wine	TotalC	Inverse variance weighted	86	0	0.00386829	0.515771	0.699149
Fresh fruit	TotalC	MR Egger	70	0.0143999	0.00333786	5.31336e-05	0.000531336
Ground coffee	TotalC	MR Egger	79	0	0.00523693	0.281738	0.464228
Instant coffee	TotalC	Inverse variance weighted	77	0	0.00231637	0.828966	0.907171
Lamb	TotalC	MR Egger	82	-0.0116162	0.00286235	0.000114321	0.00089603
Milk fat	TotalC	Inverse variance weighted	77	-0.0102532	0.00137283	8.09797e-14	5.87103e-12
Non-oily fish	TotalC	Inverse variance weighted	84	0.0085435	0.00278621	0.00216689	0.0108344
Oily fish	TotalC	Inverse variance weighted	78	0.0149738	0.00381168	8.5514e-05	0.000727861
Pork	TotalC	MR Egger	85	-0.00873992	0.00236724	0.000397038	0.00261684
Poultry	TotalC	Inverse variance weighted	82	0.00251166	0.00113222	0.0265313	0.0836312
Processed meat	TotalC	Inverse variance weighted	84	-0.00492349	0.00139861	0.000431123	0.00277835
Red wine	TotalC	Inverse variance weighted	81	0	0.00239538	0.0746663	0.195074
Salad	TotalC	Inverse variance weighted	78	0.0106852	0.00249763	1.88449e-05	0.000239004
Salt	TotalC	Inverse variance weighted	81	-0.00320645	0.000924144	0.000521153	0.00322508
Spirits	TotalC	Inverse variance weighted	86	0	0.00305331	0.509067	0.699149
Tea	TotalC	Inverse variance weighted	78	0	0.00379818	0.736463	0.853619
Vegetarian	TotalC	Inverse variance weighted	85	0	0.000741989	0.952933	0.976504
Water cof	TotalC	Inverse variance weighted	71	0	0.0131367	0.0659181	0.175378
Water	TotalC	Inverse variance weighted	66	-0.0312805	0.0131399	0.017286	0.0596778
Beef	Triglycerides	Inverse variance weighted	50	0	0.00202589	0.3314	0.52517
Beer & Cider	Triglycerides	Inverse variance weighted	47	0	0.00412954	0.166295	0.334899
Spread	Triglycerides	Inverse variance weighted	54	0	0.00231421	0.102193	0.236541
Bread	Triglycerides	Inverse variance weighted	47	0	0.0106419	0.408644	0.612454
Champagne & White wine	Triglycerides	Inverse variance weighted	50	-0.0116717	0.00354919	0.00100708	0.00546263
Cheese	Triglycerides	Inverse variance weighted	47	-0.012633	0.00221655	1.2023e-08	3.48668e-07
Cooked vegetables	Triglycerides	Inverse variance weighted	50	0	0.00254399	0.758973	0.858099
Decaffeinated coffee	Triglycerides	Inverse variance weighted	52	0	0.00591952	0.659369	0.827779
Dried fruit	Triglycerides	MR Egger	48	0	0.00726166	0.0909657	0.22356
Drink temperature	Triglycerides	MR Egger	43	0	0.0012773	0.529695	0.707887
Fortified wine	Triglycerides	Inverse variance weighted	54	0	0.00539697	0.44096	0.642605
Fresh fruit	Triglycerides	Inverse variance weighted	42	0	0.00337177	0.219891	0.408772
Ground coffee	Triglycerides	Inverse variance weighted	51	0	0.00482375	0.0710448	0.1873
Instant coffee	Triglycerides	Inverse variance weighted	47	0	0.00363497	0.243337	0.43029
Lamb	Triglycerides	Inverse variance weighted	50	0	0.00228812	0.419824	0.618015
Milk fat	Triglycerides	Inverse variance weighted	48	-0.00532324	0.0015715	0.000705689	0.00409299
Non-oily fish	Triglycerides	Inverse variance weighted	50	0.00850141	0.00387534	0.0282556	0.0881088
Oily fish	Triglycerides	Inverse variance weighted	48	0.0186451	0.00586725	0.00148385	0.00754939
Pork	Triglycerides	Inverse variance weighted	51	0	0.00234569	0.280579	0.464228
Poultry	Triglycerides	Inverse variance weighted	51	0.00760995	0.00168187	6.04799e-06	9.23115e-05
Processed meat	Triglycerides	Inverse variance weighted	50	0.00593278	0.00216984	0.00625322	0.0255286
Red wine	Triglycerides	Inverse variance weighted	52	-0.00778205	0.00363371	0.0322234	0.0972211
Salad	Triglycerides	Inverse variance weighted	48	0	0.00393731	0.749217	0.858099
Salt	Triglycerides	Inverse variance weighted	46	-0.00396051	0.00120537	0.00101718	0.00546263
Spirits	Triglycerides	Inverse variance weighted	53	-0.00966081	0.00458417	0.0350803	0.103809
Tea	Triglycerides	Inverse variance weighted	46	0	0.0046883	0.222957	0.411831
Vegetarian	Triglycerides	Inverse variance weighted	52	-0.00338066	0.0010478	0.00125334	0.00649053
Water cof	Triglycerides	Inverse variance weighted	42	0.0604522	0.0166959	0.000293711	0.00198635
Water	Triglycerides	Inverse variance weighted	33	0	0.0186906	0.305557	0.492913
Beef	Type 2 diabetes	Inverse variance weighted	22	0	0.00157917	0.18353	0.359619
Beer & Cider	Type 2 diabetes	Inverse variance weighted	24	0	0.00257414	0.312683	0.500985
Spread	Type 2 diabetes	Inverse variance weighted	24	0	0.00182786	0.397743	0.607082
Bread	Type 2 diabetes	Inverse variance weighted	23	0	0.0067358	0.418356	0.618015
Champagne & White wine	Type 2 diabetes	Inverse variance weighted	25	-0.00837984	0.00220202	0.000141501	0.00107988
Cheese	Type 2 diabetes	Inverse variance weighted	24	-0.00352009	0.00127326	0.00569859	0.0243028
Cooked vegetables	Type 2 diabetes	Inverse variance weighted	24	0	0.00143583	0.758566	0.858099
Decaffeinated coffee	Type 2 diabetes	MR Egger	24	0	0.0131622	0.082232	0.209187
Dried fruit	Type 2 diabetes	Inverse variance weighted	24	0	0.00329758	0.838431	0.914079
Drink temperature	Type 2 diabetes	Inverse variance weighted	23	0	0.00048925	0.68037	0.83252
Fortified wine	Type 2 diabetes	Inverse variance weighted	23	0	0.00475566	0.270084	0.455374
Fresh fruit	Type 2 diabetes	Inverse variance weighted	22	0	0.00225614	0.252903	0.441167
Ground coffee	Type 2 diabetes	Inverse variance weighted	25	0	0.00329902	0.266111	0.452081
Instant coffee	Type 2 diabetes	Inverse variance weighted	24	0	0.00212257	0.204848	0.388274
Lamb	Type 2 diabetes	Inverse variance weighted	24	-0.00421196	0.00156909	0.00726725	0.0284798
Milk fat	Type 2 diabetes	Inverse variance weighted	23	0	0.000992816	0.278615	0.464228
Non-oily fish	Type 2 diabetes	Inverse variance weighted	25	0	0.00242687	0.509178	0.699149
Oily fish	Type 2 diabetes	Inverse variance weighted	21	-0.00956083	0.00398025	0.0163028	0.0569614
Pork	Type 2 diabetes	Inverse variance weighted	21	0	0.0017042	0.993365	0.993906
Poultry	Type 2 diabetes	Inverse variance weighted	24	0	0.00097083	0.884204	0.939264
Processed meat	Type 2 diabetes	Inverse variance weighted	23	0	0.00150734	0.695592	0.842005
Red wine	Type 2 diabetes	Inverse variance weighted	24	0	0.00254115	0.769447	0.864808
Salad	Type 2 diabetes	Inverse variance weighted	24	0	0.00220308	0.131277	0.288411
Salt	Type 2 diabetes	Inverse variance weighted	24	0	0.000831741	0.4894	0.692323
Spirits	Type 2 diabetes	Inverse variance weighted	25	0	0.00345508	0.671002	0.829424
Tea	Type 2 diabetes	Inverse variance weighted	25	-0.00541911	0.00270918	0.0454701	0.129278
Vegetarian	Type 2 diabetes	Inverse variance weighted	24	0.00154068	0.00076495	0.0439996	0.127244
Water cof	Type 2 diabetes	MR Egger	24	0.119416	0.0378024	0.00455091	0.0209487
Water	Type 2 diabetes	MR Egger	23	0.113894	0.0344892	0.0033914	0.0163918
Beef	CHD	Inverse variance weighted	38	0	0.00132845	0.6177	0.789132
Beer & Cider	CHD	Inverse variance weighted	37	0	0.00230357	0.573566	0.752644
Spread	CHD	Inverse variance weighted	37	0	0.00138961	0.126693	0.280466
Bread	CHD	Inverse variance weighted	39	0	0.00565003	0.0843808	0.210892
Champagne & White wine	CHD	Inverse variance weighted	39	0	0.00228421	0.218778	0.408772
Cheese	CHD	Inverse variance weighted	38	0	0.00118798	0.0839378	0.210892
Cooked vegetables	CHD	Inverse variance weighted	39	0.00330699	0.00151735	0.0292985	0.0903891
Decaffeinated coffee	CHD	Inverse variance weighted	39	0	0.00365537	0.917223	0.963613
Dried fruit	CHD	Inverse variance weighted	32	0	0.00357953	0.388166	0.598767
Drink temperature	CHD	Inverse variance weighted	36	0	0.000443258	0.238974	0.427298
Fortified wine	CHD	Inverse variance weighted	40	0	0.0035005	0.155695	0.31677
Fresh fruit	CHD	Inverse variance weighted	34	0	0.00196338	0.23668	0.427298
Ground coffee	CHD	Inverse variance weighted	37	0	0.00334726	0.666462	0.829424
Instant coffee	CHD	Inverse variance weighted	38	0	0.00215123	0.730641	0.853619
Lamb	CHD	Inverse variance weighted	39	-0.00375785	0.00133107	0.00475511	0.0212151
Milk fat	CHD	Inverse variance weighted	35	-0.00257345	0.00104615	0.0138971	0.049755
Non-oily fish	CHD	Inverse variance weighted	40	0.00971445	0.00239571	5.01495e-05	0.000519405
Oily fish	CHD	Inverse variance weighted	38	0.0162849	0.00332877	9.97413e-07	2.225e-05
Pork	CHD	Inverse variance weighted	38	0	0.00150709	0.396545	0.607082
Poultry	CHD	Inverse variance weighted	39	0.00257132	0.00110763	0.0202619	0.0683249
Processed meat	CHD	Inverse variance weighted	36	0	0.00136077	0.50241	0.699149
Red wine	CHD	Inverse variance weighted	40	0.00619513	0.00189629	0.00108702	0.00573154
Salad	CHD	MR Egger	36	0	0.00473151	0.100268	0.234498
Salt	CHD	Inverse variance weighted	35	-0.00196475	0.000770265	0.0107493	0.0394596
Spirits	CHD	Inverse variance weighted	39	0	0.00280465	0.383601	0.597362
Tea	CHD	Inverse variance weighted	40	0	0.00295396	0.409711	0.612454
Vegetarian	CHD	Inverse variance weighted	40	0	0.000711737	0.182205	0.359452
Water cof	CHD	Inverse variance weighted	37	0	0.00981209	0.501908	0.699149
Water	CHD	Inverse variance weighted	37	0	0.00933055	0.471761	0.673945
Beef	Education	Inverse variance weighted	60	-0.0230948	0.00507077	5.25094e-06	8.45985e-05
Beer & Cider	Education	Inverse variance weighted	51	-0.0879949	0.0104531	3.82748e-17	5.54984e-15
Spread	Education	MR Egger	64	-0.100371	0.0274229	0.000522685	0.00322508
Bread	Education	Inverse variance weighted	54	0	0.0244041	0.288538	0.472745
Champagne & White wine	Education	Inverse variance weighted	65	-0.0229204	0.00863597	0.00795305	0.0307518
Cheese	Education	MR Egger	52	0	0.0204512	0.518073	0.699149
Cooked vegetables	Education	Inverse variance weighted	59	0	0.00598245	0.794838	0.881828
Decaffeinated coffee	Education	Inverse variance weighted	70	0	0.0125201	0.752641	0.858099
Dried fruit	Education	MR Egger	55	0	0.0626194	0.666194	0.829424
Drink temperature	Education	Inverse variance weighted	52	0	0.00188242	0.181276	0.359452
Fortified wine	Education	Inverse variance weighted	72	0	0.012465	0.13918	0.298979
Fresh fruit	Education	Inverse variance weighted	53	0.0424997	0.00791166	7.79653e-08	1.88416e-06
Ground coffee	Education	Inverse variance weighted	70	0	0.0105679	0.965043	0.981973
Instant coffee	Education	Inverse variance weighted	65	0	0.00775984	0.342991	0.537662
Lamb	Education	Inverse variance weighted	59	0.0231342	0.00533753	1.46263e-05	0.000212082
Milk fat	Education	Inverse variance weighted	60	0	0.00356232	0.277462	0.464228
Non-oily fish	Education	Inverse variance weighted	69	0	0.00926488	0.504931	0.699149
Oily fish	Education	Inverse variance weighted	60	0.0826657	0.0133621	6.14852e-10	2.97179e-08
Pork	Education	Inverse variance weighted	66	-0.0105528	0.00524731	0.0443161	0.127244
Poultry	Education	Inverse variance weighted	60	-0.0159684	0.0038988	4.20857e-05	0.000462047
Processed meat	Education	Inverse variance weighted	65	-0.0143447	0.00485648	0.00313968	0.0154323
Red wine	Education	MR Egger	69	-0.0854594	0.0367501	0.0230862	0.0743889
Salad	Education	Inverse variance weighted	52	0.0270568	0.00958218	0.00474791	0.0212151
Salt	Education	Inverse variance weighted	53	-0.0131734	0.00309326	2.05592e-05	0.000239004
Spirits	Education	Inverse variance weighted	67	-0.0648768	0.0107685	1.69462e-09	6.14301e-08
Tea	Education	Inverse variance weighted	61	0	0.0111173	0.959353	0.979621
Vegetarian	Education	Inverse variance weighted	67	0.0118235	0.00250927	2.45415e-06	4.18648e-05
Water cof	Education	Inverse variance weighted	55	0	0.0400397	0.725826	0.853619
Water	Education	Inverse variance weighted	54	0	0.0388782	0.533265	0.70939

## Sheet: Table H MVMR results
Table H: Multivariable MR results: for each food trait (otucome column) the best model used for the prior estimation is reported. Exposure column indicates the exposure used; Beta the multivariable effect of the exposure on the outcome; Se standard error of the effect; P-value p-value of the effects; Cor^2 the squared correlation between the prior and the original z-scores.
Trait	Name	Effect estimate	SE	P	r2
Beef	Body Mass Index (GIANT)	-0.0666977	0.0184692	0.000353913	0.0344972
	Years of Schooling (SSGAC)	-0.104392	0.0238174	1.5923e-05
	LDL Cholesterol (GLGC)	-0.0404714	0.0102847	0.000102163
Beer	Body Mass Index (GIANT)	-0.0897891	0.0204535	1.61668e-05	0.173537
	Years of Schooling (SSGAC)	-0.312764	0.0266751	4.9282e-26
	Triglycerides (GLGC)	-0.0515203	0.0141795	0.000333423
Spread Y/N	Body Mass Index (GIANT)	-0.189938	0.0171844	2.99231e-24	0.139373
	Years of Schooling (SSGAC)	-0.127674	0.0221605	1.97052e-08
	LDL Cholesterol (GLGC)	-0.0513908	0.00956921	1.51929e-07
Bread	Body Mass Index (GIANT)	-0.073331	0.0200656	0.00033034	0.00937791
	Triglycerides (GLGC)	0.0506852	0.0139527	0.000357778
Champ/Wh wine	Triglycerides (GLGC)	-0.0530889	0.0121951	3.1705e-05	0.00778479
Cheese	Years of Schooling (SSGAC)	0.359447	0.0224975	5.81652e-39	0.244491
	LDL Cholesterol (GLGC)	-0.0706841	0.00949103	1.99081e-12
Cooked Veg.	Body Mass Index (GIANT)	0.0666005	0.0176172	0.000207458	0.0143482
	Triglycerides (GLGC)	0.0444323	0.0122502	0.000365085
Decaf. Coffee	Body Mass Index (GIANT)	0.0678983	0.0143191	3.63442e-06	0.153416
	LDL Cholesterol (GLGC)	0.0220156	0.00781609	0.00525563
	Smoking - cigarettes per day (TAG)	0.178113	0.053935	0.00110491
Dried Fruit	Years of Schooling (SSGAC)	0.319431	0.025066	2.17283e-28	0.140486
	LDL Cholesterol (GLGC)	0.0472608	0.0105746	1.24147e-05
Drink temperature	Body Mass Index (GIANT)	0.0826174	0.0229079	0.000393303	0.00738631
	Triglycerides (GLGC)	-0.0563011	0.0159291	0.000509148
Fresh Fruit	Body Mass Index (GIANT)	0.147655	0.0208073	4.0064e-12	0.0720531
	Years of Schooling (SSGAC)	0.227038	0.0263185	6.92917e-17
	Crohns Disease (IBD)	-0.0450495	0.0228646	0.0493128
	HDL Cholesterol (GLGC)	-0.0330166	0.0124563	0.00826843
	LDL Cholesterol (GLGC)	0.0568607	0.0118531	2.08074e-06
Ground Coffee	Body Mass Index (GIANT)	0.107179	0.0149161	1.34972e-11	0.085299
	Triglycerides (GLGC)	-0.0409753	0.010372	0.000108551
Instant Coffee	Body Mass Index (GIANT)	0.159894	0.0186266	2.74028e-15	0.0656844
	Triglycerides (GLGC)	-0.0412089	0.0129521	0.00170164
Lamb	Years of Schooling (SSGAC)	0.0855908	0.0241204	0.000470756	0.0341042
	LDL Cholesterol (GLGC)	-0.0568168	0.0101084	5.54877e-08
	Smoking - cigarettes per day (TAG)	-0.151502	0.0705132	0.0327282
% fat in milk	Body Mass Index (GIANT)	-0.284891	0.0158725	2.27257e-50	0.251256
	LDL Cholesterol (GLGC)	-0.126532	0.00926858	8.97689e-34
	Triglycerides (GLGC)	-0.0250398	0.0113976	0.0287397
Non-oily fish	Body Mass Index (GIANT)	0.0618737	0.0169299	0.000329788	0.0554104
	Triglycerides (GLGC)	0.0371023	0.0115529	0.00154103
	Smoking - cigarettes per day (TAG)	-0.195596	0.0656276	0.00323944
Oily Fish	Body Mass Index (GIANT)	0.106989	0.0217303	1.23773e-06	0.0652978
	Years of Schooling (SSGAC)	0.19215	0.0271666	6.65529e-12
	LDL Cholesterol (GLGC)	0.0262777	0.0123153	0.0334614
	Triglycerides (GLGC)	0.0397833	0.0151476	0.00895554
	Diastolic Blood Pressure (ICBP)	0.178156	0.0616981	0.00408979
Pork	LDL Cholesterol (GLGC)	-0.0445186	0.00830859	3.23226e-07	0.00219879
Poultry	Body Mass Index (GIANT)	0.0483346	0.0165751	0.00374399	0.0678098
	Years of Schooling (SSGAC)	-0.105737	0.0213429	1.07396e-06
	LDL Cholesterol (GLGC)	0.034775	0.00965246	0.000354591
	Triglycerides (GLGC)	0.0407707	0.0118716	0.000656172
Processed Meat	LDL Cholesterol (GLGC)	-0.0422189	0.00930502	9.22039e-06	0.003996
	Triglycerides (GLGC)	0.0501218	0.0115512	2.15045e-05
Red Wine	Triglycerides (GLGC)	-0.0458618	0.0117838	0.000172418	0.0442982
	Systolic Blood Pressure (ICBP)	0.192942	0.0690512	0.00615784
Salad	Body Mass Index (GIANT)	0.111686	0.0198246	3.88584e-08	0.029972
	Years of Schooling (SSGAC)	0.0986255	0.0255653	0.000138529
	LDL Cholesterol (GLGC)	0.0410044	0.0110394	0.000240557
Salt	Coronary Artery Disease (CARDIoGRAM)	-0.153173	0.056039	0.00673877	0.0528818
	Years of Schooling (SSGAC)	-0.139921	0.0268467	4.04179e-07
	LDL Cholesterol (GLGC)	-0.0402936	0.0130054	0.00217985
	Systolic Blood Pressure (ICBP)	0.303567	0.0716921	3.27211e-05
Spirits	Body Mass Index (GIANT)	0.0457591	0.0154638	0.00335289	0.138259
	Years of Schooling (SSGAC)	-0.166375	0.0201676	6.5665e-15
	Triglycerides (GLGC)	-0.029561	0.0107203	0.0062136
Tea	Body Mass Index (GIANT)	-0.100103	0.0223318	2.04077e-05	0.0151422
Vegetarian	Years of Schooling (SSGAC)	0.107778	0.0226866	4.06947e-06	0.066844
	Triglycerides (GLGC)	-0.027202	0.0118565	0.0229046
Water	Body Mass Index (GIANT)	0.0701779	0.0245452	0.00457216	0.0185135
	Years of Schooling (SSGAC)	0.12228	0.0320113	0.000164945
	Triglycerides (GLGC)	0.0556588	0.017016	0.00120797
Water|Cofee	Body Mass Index (GIANT)	0.0962794	0.0227252	3.09483e-05	0.0224723
	Years of Schooling (SSGAC)	0.116725	0.0296377	0.000103954
	Triglycerides (GLGC)	0.046192	0.0157543	0.00364972

## Sheet: Table I Food Rgs
Table I: Full Genetic correlation amongst food results: The table reports the full genetic correlations between the food traits using both corrected and uncorrected results. p1 trait 1; p2 trait 2; rg genetic correlation ; se standard error of the genetic correlation estimate; z z-score of the genetic correlation; p p-value; the extension Raw and Corrected refer to the uncorrected and corrected r…
trait1	trait2	rg.raw	se.raw	p.raw	rg.corrected	se.corrected	p.corrected
Beef	Beer	0.158004	0.0380989	3.36538e-05	0.101786	0.0432176	0.0185127
Beef	Spread Y/N	0.397411	0.0511192	7.5924e-15	0.422348	0.0515183	2.44365e-16
Beef	Bread	0.0657541	0.034738	0.0583765	0.0807607	0.0361648	0.0255402
Beef	Champ/Wh wine	-0.0438438	0.0449788	0.329676	-0.0653406	0.0453048	0.149234
Beef	Cheese	-0.146892	0.0335265	1.17925e-05	-0.0428437	0.0394161	0.277055
Beef	Less Cooked Veg.	0.0679877	0.036882	0.065273	0.0927279	0.0380263	0.0147476
Beef	Decaf. Coffee	0.20178	0.0823027	0.0142189	0.215106	0.0925514	0.020116
Beef	Less Dried Fruit	-0.296186	0.0300847	7.19978e-23	-0.249556	0.0329465	3.60308e-14
Beef	Drink temperature	0.0481338	0.0303577	0.112841	0.0241172	0.0307434	0.432767
Beef	Fortified wine	0.131758	0.101021	0.192142	0.0843768	0.102065	0.408409
Beef	Less Fresh Fruit	-0.220645	0.0304407	4.21792e-13	-0.203063	0.0313417	9.23267e-11
Beef	Ground Coffee	0.193647	0.0566181	0.000625685	0.194006	0.0584134	0.000896132
Beef	Instant Coffee	0.0704593	0.0393785	0.0735695	0.0750606	0.0449939	0.095268
Beef	Lamb	0.686716	0.0467518	7.6349e-49	0.744067	0.0494067	2.96601e-51
Beef	% fat in milk	0.169193	0.0463165	0.000259219	0.235126	0.0522887	6.90201e-06
Beef	Less Non-oily fish	0.118444	0.0514715	0.0213828	0.119182	0.0525773	0.0234028
Beef	Less Oily Fish	-0.0745393	0.0351542	0.0339765	-0.0407511	0.0365468	0.264835
Beef	Pork	0.801532	0.0551358	7.01875e-48	0.813387	0.0565952	7.75353e-47
Beef	Poultry	0.555876	0.048397	1.55578e-30	0.551649	0.0517383	1.52785e-26
Beef	Processed Meat	0.659065	0.0466734	2.82771e-45	0.644102	0.0464277	9.20541e-44
Beef	Red Wine	0.106802	0.0484064	0.0273592	0.106152	0.0502063	0.0344888
Beef	Less Salad	-0.141268	0.0365076	0.000109041	-0.128815	0.0371016	0.00051671
Beef	Salt	0.277291	0.0292322	2.40567e-21	0.251012	0.0303147	1.22937e-16
Beef	Spirits	0.112639	0.0478691	0.0186192	0.0266186	0.0561542	0.635481
Beef	Tea	0.0736253	0.0350105	0.0354705	0.0795976	0.0339274	0.0189701
Beef	Less Vegetarian	-0.656837	0.05576	4.96651e-32	-0.645782	0.0578808	6.61133e-29
Beef	Water	-0.0849563	0.0290012	0.00339613	-0.069215	0.0301124	0.0215302
Beef	Water|Cofee	-0.0599658	0.0288784	0.0378483	-0.047354	0.0296867	0.110684
Beer	Spread Y/N	0.14419	0.0383215	0.000168136	0.0313411	0.0453808	0.489801
Beer	Bread	0.0166003	0.0276065	0.547626	0.0667016	0.0320406	0.0373621
Beer	Champ/Wh wine	0.618266	0.0514206	2.6672e-33	0.670275	0.0595725	2.27937e-29
Beer	Cheese	-0.323211	0.0317931	2.81021e-24	0.0222989	0.0479005	0.641555
Beer	Less Cooked Veg.	-0.153179	0.0344386	8.67209e-06	-0.121891	0.0415465	0.0033479
Beer	Decaf. Coffee	0.263737	0.0608699	1.47225e-05	0.277908	0.0845733	0.00101621
Beer	Less Dried Fruit	-0.521781	0.0304286	6.53896e-66	-0.354626	0.0364187	2.08675e-22
Beer	Drink temperature	0.0785487	0.0261802	0.00269709	0.0564284	0.0303273	0.0627943
Beer	Fortified wine	0.55261	0.0914449	1.51181e-09	0.431162	0.107158	5.73156e-05
Beer	Less Fresh Fruit	-0.358896	0.0305652	7.76435e-32	-0.25164	0.0359383	2.5235e-12
Beer	Ground Coffee	0.135896	0.0540594	0.0119432	0.16366	0.0620405	0.00834084
Beer	Instant Coffee	0.132373	0.0359663	0.000232805	0.143007	0.0439195	0.00112944
Beer	Lamb	-0.0422662	0.0332629	0.203846	0.0937226	0.0371465	0.0116341
Beer	% fat in milk	0.0732292	0.0371508	0.0487083	0.10154	0.0435994	0.0198632
Beer	Less Non-oily fish	0.0139902	0.0521633	0.788546	0.00799768	0.0719148	0.911449
Beer	Less Oily Fish	-0.201596	0.0321841	3.75584e-10	-0.0713441	0.0427261	0.0949588
Beer	Pork	0.0939065	0.0384957	0.0147116	0.0941129	0.0441774	0.0331434
Beer	Poultry	0.101212	0.0379487	0.00765154	-0.0736257	0.0516568	0.154074
Beer	Processed Meat	0.155335	0.0364295	2.00823e-05	0.135036	0.0441671	0.00223272
Beer	Red Wine	0.504149	0.0489855	7.67242e-25	0.552424	0.0592916	1.19596e-20
Beer	Less Salad	-0.166438	0.0278859	2.39397e-09	-0.083603	0.0327893	0.0107816
Beer	Salt	0.322998	0.0265703	5.30627e-34	0.213634	0.0320809	2.75249e-11
Beer	Spirits	0.656072	0.0451207	6.72333e-48	0.538736	0.0594577	1.29452e-19
Beer	Tea	0.0453302	0.0293301	0.122221	0.0776584	0.0325533	0.0170523
Beer	Less Vegetarian	-0.203319	0.0447244	5.46629e-06	-0.0420685	0.0563063	0.454981
Beer	Water	-0.0728789	0.0269184	0.00678125	-0.00229985	0.0299983	0.938889
Beer	Water|Cofee	-0.0390499	0.0272959	0.152541	0.0279456	0.0313642	0.372928
Spread Y/N	Bread	0.284706	0.0387041	1.89564e-13	0.265942	0.0417975	1.9835e-10
Spread Y/N	Champ/Wh wine	-0.059217	0.0474357	0.211898	-0.0784102	0.0499943	0.116792
Spread Y/N	Cheese	0.0163071	0.0392703	0.677958	0.166259	0.0529337	0.00168428
Spread Y/N	Less Cooked Veg.	-0.307343	0.0423251	3.8287e-13	-0.261247	0.0465153	1.95008e-08
Spread Y/N	Decaf. Coffee	-0.221939	0.0787875	0.00484855	-0.11849	0.0916333	0.195981
Spread Y/N	Less Dried Fruit	-0.329794	0.0347761	2.46296e-21	-0.3074	0.0411256	7.73992e-14
Spread Y/N	Drink temperature	0.0230327	0.0336526	0.493707	-0.00302325	0.0356774	0.932469
Spread Y/N	Fortified wine	0.131522	0.11079	0.235177	0.0349789	0.115665	0.762335
Spread Y/N	Less Fresh Fruit	-0.441121	0.0390031	1.17217e-29	-0.383914	0.0451264	1.77681e-17
Spread Y/N	Ground Coffee	-0.226219	0.067924	0.000867002	-0.138939	0.0763114	0.0686554
Spread Y/N	Instant Coffee	-0.160066	0.0453191	0.000412451	-0.105295	0.0532319	0.0479238
Spread Y/N	Lamb	0.262993	0.0395623	2.97991e-11	0.330265	0.0429056	1.38766e-14
Spread Y/N	% fat in milk	0.561389	0.0500393	3.29134e-29	0.541118	0.0569325	2.0091e-21
Spread Y/N	Less Non-oily fish	-0.180399	0.0544091	0.000914439	-0.156794	0.0591733	0.00805523
Spread Y/N	Less Oily Fish	-0.231011	0.0335402	5.67465e-12	-0.187743	0.0397638	2.34172e-06
Spread Y/N	Pork	0.255385	0.0467337	4.63732e-08	0.294576	0.0519951	1.4664e-08
Spread Y/N	Poultry	0.0238736	0.0454449	0.599354	0.0324751	0.0526893	0.537663
Spread Y/N	Processed Meat	0.515488	0.0455849	1.19352e-29	0.546199	0.0489889	7.2065e-29
Spread Y/N	Red Wine	-0.175122	0.0515383	0.000679055	-0.201812	0.0537961	0.000175838
Spread Y/N	Less Salad	-0.346486	0.0427944	5.65501e-16	-0.319962	0.0497756	1.29207e-10
Spread Y/N	Salt	0.317418	0.0345714	4.25135e-20	0.304117	0.0396652	1.75907e-14
Spread Y/N	Spirits	0.0254124	0.0499527	0.610942	-0.057886	0.0638988	0.364988
Spread Y/N	Tea	0.281356	0.0407714	5.17081e-12	0.277995	0.0431386	1.16197e-10
Spread Y/N	Less Vegetarian	-0.225773	0.0588305	0.000124198	-0.20823	0.0615536	0.000717217
Spread Y/N	Water	-0.250864	0.0348076	5.71248e-13	-0.217645	0.0384422	1.49958e-08
Spread Y/N	Water|Cofee	-0.25697	0.036391	1.64865e-12	-0.211351	0.0406138	1.95123e-07
Bread	Champ/Wh wine	-0.0900619	0.0382283	0.0184782	-0.0961289	0.0374652	0.0102933
Bread	Cheese	0.344352	0.0310786	1.56817e-28	0.356976	0.0369315	4.2091e-22
Bread	Less Cooked Veg.	-0.0152282	0.0328098	0.64255	0.00734818	0.0342823	0.83028
Bread	Decaf. Coffee	0.0556848	0.0583017	0.339519	0.157567	0.0663127	0.0174955
Bread	Less Dried Fruit	-0.0157682	0.0241648	0.51406	-0.0670106	0.0268653	0.01262
Bread	Drink temperature	0.00495994	0.0251337	0.84356	0.018835	0.0259363	0.467714
Bread	Fortified wine	-0.113536	0.0858629	0.186069	-0.118778	0.0810042	0.142563
Bread	Less Fresh Fruit	-0.100713	0.0314581	0.00136712	-0.10922	0.0351612	0.00189463
Bread	Ground Coffee	-0.0641503	0.0500843	0.200248	-0.0047248	0.0500248	0.924752
Bread	Instant Coffee	-0.0650073	0.0329055	0.048203	-0.00830442	0.0337972	0.805904
Bread	Lamb	-0.0533789	0.0300376	0.0755565	-0.0719129	0.0300503	0.0167072
Bread	% fat in milk	0.135694	0.0330837	4.10394e-05	0.0676702	0.0374794	0.0709916
Bread	Less Non-oily fish	0.023659	0.0437186	0.588393	0.042073	0.043591	0.334456
Bread	Less Oily Fish	-0.0261107	0.0281295	0.353287	-0.0539941	0.02834	0.0567505
Bread	Pork	0.0409976	0.0327602	0.210772	0.0530409	0.0333644	0.111893
Bread	Poultry	-0.112647	0.0401783	0.00505229	-0.078803	0.0423323	0.0626688
Bread	Processed Meat	0.30724	0.0324459	2.81742e-21	0.307011	0.0339795	1.63703e-19
Bread	Red Wine	-0.0432523	0.0433025	0.317872	-0.0118549	0.0422513	0.779032
Bread	Less Salad	-0.0308976	0.031144	0.321153	-0.0203593	0.0326819	0.533315
Bread	Salt	-0.0905574	0.0238464	0.000146141	-0.064438	0.0270131	0.0170587
Bread	Spirits	-0.112563	0.0392848	0.00416609	-0.0622338	0.0447392	0.164215
Bread	Tea	0.238679	0.0283052	3.38785e-17	0.220541	0.0287307	1.63979e-14
Bread	Less Vegetarian	0.164304	0.0394738	3.14966e-05	0.141863	0.041137	0.000563603
Bread	Water	-0.0429181	0.0251906	0.0884312	-0.0375672	0.0259142	0.14715
Bread	Water|Cofee	-0.0165946	0.0259097	0.521861	-0.0027466	0.0267454	0.918206
Champ/Wh wine	Cheese	-0.137148	0.0424366	0.00122995	-0.0958478	0.0532527	0.0718816
Champ/Wh wine	Less Cooked Veg.	-0.132723	0.0501578	0.00814232	-0.14073	0.047735	0.00319688
Champ/Wh wine	Decaf. Coffee	0.498238	0.0851399	4.85724e-09	0.481467	0.097376	7.63724e-07
Champ/Wh wine	Less Dried Fruit	-0.319645	0.0383771	8.14941e-17	-0.3098	0.0425681	3.39461e-13
Champ/Wh wine	Drink temperature	0.175985	0.0349766	4.86678e-07	0.168719	0.0334968	4.73227e-07
Champ/Wh wine	Fortified wine	0.517408	0.111152	3.24069e-06	0.526782	0.109738	1.58368e-06
Champ/Wh wine	Less Fresh Fruit	-0.220969	0.0390818	1.56755e-08	-0.200798	0.0406784	7.9641e-07
Champ/Wh wine	Ground Coffee	0.263579	0.0659252	6.38402e-05	0.255561	0.0684709	0.000189665
Champ/Wh wine	Instant Coffee	0.326013	0.056988	1.06069e-08	0.328132	0.0556271	3.66209e-09
Champ/Wh wine	Lamb	-0.0663636	0.0409927	0.105467	-0.0363533	0.0411012	0.376436
Champ/Wh wine	% fat in milk	-0.135589	0.043439	0.00180015	-0.139602	0.0459934	0.00240322
Champ/Wh wine	Less Non-oily fish	0.0267286	0.0735713	0.71638	0.0459137	0.0734149	0.531709
Champ/Wh wine	Less Oily Fish	-0.0514443	0.0405996	0.205114	-0.0383661	0.0402923	0.340998
Champ/Wh wine	Pork	-0.0698817	0.0445132	0.116437	-0.0588857	0.0437406	0.178222
Champ/Wh wine	Poultry	0.13837	0.0518761	0.00764609	0.138755	0.0546614	0.0111348
Champ/Wh wine	Processed Meat	-0.0488203	0.0520778	0.348528	-0.049209	0.0490276	0.315523
Champ/Wh wine	Red Wine	0.778419	0.0696289	5.13543e-29	0.77354	0.0666653	3.96319e-31
Champ/Wh wine	Less Salad	-0.112283	0.0396856	0.00466485	-0.103242	0.0397062	0.00931831
Champ/Wh wine	Salt	0.190963	0.0336581	1.39808e-08	0.19261	0.0344731	2.30703e-08
Champ/Wh wine	Spirits	0.72894	0.0562029	1.81545e-38	0.802334	0.0665493	1.7982e-33
Champ/Wh wine	Tea	-0.133162	0.0408535	0.00111608	-0.132935	0.0394819	0.000759914
Champ/Wh wine	Less Vegetarian	-0.0343058	0.0539258	0.524667	0.003336	0.0559952	0.952493
Champ/Wh wine	Water	-0.00523183	0.0336548	0.876462	0.0068442	0.0342406	0.84157
Champ/Wh wine	Water|Cofee	0.0357469	0.0350266	0.307461	0.0431509	0.035832	0.228491
Cheese	Less Cooked Veg.	0.079656	0.0395332	0.0439137	0.0390897	0.0484437	0.419719
Cheese	Decaf. Coffee	0.0124523	0.0609661	0.838158	0.164783	0.0817874	0.0439283
Cheese	Less Dried Fruit	0.41684	0.0313652	2.6491e-40	0.168388	0.0393093	1.83833e-05
Cheese	Drink temperature	-0.0293843	0.0256849	0.252611	0.0138743	0.0317296	0.661917
Cheese	Fortified wine	-0.416227	0.090104	3.84843e-06	-0.293322	0.108365	0.00679379
Cheese	Less Fresh Fruit	0.131081	0.0322746	4.87719e-05	-0.0580924	0.041339	0.159941
Cheese	Ground Coffee	0.034865	0.0459104	0.447606	0.119399	0.0575817	0.0381212
Cheese	Instant Coffee	-0.0228272	0.0391193	0.559539	0.045756	0.0496302	0.35656
Cheese	Lamb	0.0551117	0.0313143	0.0784152	-0.0573093	0.0412062	0.164288
Cheese	% fat in milk	0.219405	0.0332031	3.89624e-11	0.208658	0.0479569	1.3555e-05
Cheese	Less Non-oily fish	-0.0340609	0.0671431	0.611953	0.0136543	0.0881577	0.876912
Cheese	Less Oily Fish	0.186773	0.0351925	1.11338e-07	0.0410272	0.044357	0.355002
Cheese	Pork	-0.0413875	0.0343483	0.228229	0.0143703	0.0411327	0.726815
Cheese	Poultry	-0.346895	0.0404743	1.02813e-17	-0.168818	0.0549598	0.00212872
Cheese	Processed Meat	0.0786964	0.0427586	0.0656973	0.193804	0.0537586	0.000312055
Cheese	Red Wine	0.0115487	0.0444317	0.794926	0.0361545	0.060236	0.548364
Cheese	Less Salad	0.160581	0.0311018	2.42927e-07	0.0880445	0.040405	0.0293281
Cheese	Salt	-0.114881	0.0270219	2.12423e-05	0.02163	0.0373025	0.562012
Cheese	Spirits	-0.394073	0.0432386	7.94587e-20	-0.105803	0.0593918	0.0748415
Cheese	Tea	0.0483351	0.0303752	0.111549	0.0147191	0.0384936	0.70218
Cheese	Less Vegetarian	0.404129	0.0463985	3.03939e-18	0.270539	0.0576898	2.73806e-06
Cheese	Water	0.0532594	0.0277581	0.0550232	-0.00916479	0.033151	0.782198
Cheese	Water|Cofee	0.0455913	0.0294509	0.121611	-0.00111738	0.0357229	0.975047
Less Cooked Veg.	Decaf. Coffee	0.120971	0.0666457	0.069503	0.0707718	0.07432	0.340966
Less Cooked Veg.	Less Dried Fruit	0.425803	0.0305901	4.81405e-44	0.436662	0.0343181	4.35322e-37
Less Cooked Veg.	Drink temperature	-0.087087	0.0261464	0.000866143	-0.0857695	0.0264056	0.00116154
Less Cooked Veg.	Fortified wine	-0.237327	0.0963087	0.0137307	-0.229926	0.0985262	0.019614
Less Cooked Veg.	Less Fresh Fruit	0.371228	0.0308249	2.10823e-33	0.340443	0.0329493	5.03112e-25
Less Cooked Veg.	Ground Coffee	0.0584194	0.0558841	0.295853	0.0137399	0.0591117	0.816196
Less Cooked Veg.	Instant Coffee	0.0317775	0.0435509	0.465596	-0.0117773	0.0459492	0.79771
Less Cooked Veg.	Lamb	0.255026	0.0368763	4.65518e-12	0.242241	0.0376171	1.19744e-10
Less Cooked Veg.	% fat in milk	-0.123206	0.0389494	0.00156026	-0.0776143	0.0438765	0.0769061
Less Cooked Veg.	Less Non-oily fish	0.393823	0.0609387	1.02919e-10	0.380522	0.0643901	3.42858e-09
Less Cooked Veg.	Less Oily Fish	0.497731	0.0368732	1.59724e-41	0.491617	0.0398785	6.41015e-35
Less Cooked Veg.	Pork	0.194853	0.0368997	1.28766e-07	0.176023	0.0369224	1.86628e-06
Less Cooked Veg.	Poultry	0.157041	0.0452983	0.000526665	0.169739	0.0481269	0.000420448
Less Cooked Veg.	Processed Meat	-0.173652	0.04314	5.69015e-05	-0.183424	0.0430891	2.07326e-05
Less Cooked Veg.	Red Wine	0.00914155	0.0505114	0.856383	0.00679099	0.049274	0.890382
Less Cooked Veg.	Less Salad	0.663068	0.0376546	2.09317e-69	0.649856	0.0365736	1.24112e-70
Less Cooked Veg.	Salt	-0.0996543	0.0287569	0.000529431	-0.0826033	0.0310688	0.00784376
Less Cooked Veg.	Spirits	-0.153872	0.0493746	0.0018306	-0.15497	0.055699	0.00539808
Less Cooked Veg.	Tea	0.0449799	0.0348382	0.196666	0.0685094	0.0347484	0.0486573
Less Cooked Veg.	Less Vegetarian	0.0318221	0.0492251	0.517981	-9.05873e-05	0.0534581	0.998648
Less Cooked Veg.	Water	0.314407	0.0312227	7.51128e-24	0.284147	0.0321431	9.56646e-19
Less Cooked Veg.	Water|Cofee	0.345571	0.0329956	1.14625e-25	0.311336	0.0339144	4.30869e-20
Decaf. Coffee	Less Dried Fruit	-0.26352	0.0558023	2.33094e-06	-0.209653	0.0707202	0.00303131
Decaf. Coffee	Drink temperature	0.144248	0.0600923	0.0163753	0.1631	0.0695637	0.0190469
Decaf. Coffee	Fortified wine	0.130013	0.178544	0.466502	0.0392706	0.195321	0.840654
Decaf. Coffee	Less Fresh Fruit	-0.127869	0.055629	0.021527	-0.146013	0.0653677	0.0255016
Decaf. Coffee	Ground Coffee	0.966006	0.136102	1.26902e-12	0.878144	0.153901	1.15725e-08
Decaf. Coffee	Instant Coffee	0.874591	0.113681	1.43261e-14	0.84032	0.128017	5.23415e-11
Decaf. Coffee	Lamb	0.0822321	0.0716	0.250765	0.0977926	0.0821313	0.233777
Decaf. Coffee	% fat in milk	-0.265157	0.0736157	0.000315896	-0.0929617	0.095784	0.33178
Decaf. Coffee	Less Non-oily fish	0.0209063	0.0917211	0.819698	-0.025325	0.110431	0.818613
Decaf. Coffee	Less Oily Fish	-0.179732	0.0622836	0.00390534	-0.168996	0.0720475	0.0189956
Decaf. Coffee	Pork	0.280232	0.0742772	0.000161434	0.266406	0.0857965	0.00190221
Decaf. Coffee	Poultry	0.283036	0.0823632	0.000589418	0.203139	0.0971414	0.0365129
Decaf. Coffee	Processed Meat	0.171137	0.0696902	0.0140619	0.169484	0.078199	0.0302085
Decaf. Coffee	Red Wine	0.45278	0.0872345	2.09868e-07	0.40932	0.0894702	4.76373e-06
Decaf. Coffee	Less Salad	-0.154337	0.0641878	0.0161963	-0.160436	0.0710336	0.0239091
Decaf. Coffee	Salt	0.0665011	0.0572857	0.245696	0.0474719	0.0673261	0.480746
Decaf. Coffee	Spirits	0.386	0.0893633	1.56418e-05	0.321418	0.121768	0.00830065
Decaf. Coffee	Tea	-0.173728	0.0710035	0.014415	-0.0993303	0.0793531	0.210661
Decaf. Coffee	Less Vegetarian	-0.0258381	0.082037	0.752794	-0.0233284	0.0941357	0.804276
Decaf. Coffee	Water	-0.279884	0.0598447	2.91345e-06	-0.318371	0.0685431	3.40357e-06
Decaf. Coffee	Water|Cofee	-0.131768	0.050712	0.00936679	-0.175457	0.059775	0.00333232
Less Dried Fruit	Drink temperature	-0.108727	0.0237874	4.8594e-06	-0.100351	0.0252606	7.10897e-05
Less Dried Fruit	Fortified wine	-0.530367	0.0800445	3.4515e-11	-0.413257	0.0876447	2.41544e-06
Less Dried Fruit	Less Fresh Fruit	0.597233	0.0297912	2.1297e-89	0.567402	0.0322968	4.30284e-69
Less Dried Fruit	Ground Coffee	-0.119782	0.0496506	0.0158437	-0.128448	0.0569411	0.0240832
Less Dried Fruit	Instant Coffee	-0.190083	0.0311937	1.10377e-09	-0.191498	0.0365459	1.60624e-07
Less Dried Fruit	Lamb	0.0476289	0.0268471	0.0760498	-0.0627972	0.030967	0.0425729
Less Dried Fruit	% fat in milk	-0.0720687	0.0341615	0.0348886	-0.166295	0.0411832	5.39272e-05
Less Dried Fruit	Less Non-oily fish	0.159798	0.0412916	0.000108837	0.19769	0.0512156	0.000113403
Less Dried Fruit	Less Oily Fish	0.448222	0.0290289	8.73602e-54	0.390477	0.0354536	3.28014e-28
Less Dried Fruit	Pork	-0.134348	0.0296638	5.92561e-06	-0.120209	0.0324437	0.000211254
Less Dried Fruit	Poultry	-0.293516	0.0354502	1.2353e-16	-0.148753	0.0415409	0.000342439
Less Dried Fruit	Processed Meat	-0.328346	0.0295355	1.03726e-28	-0.326863	0.0337563	3.56026e-22
Less Dried Fruit	Red Wine	-0.120624	0.0350882	0.000586571	-0.106493	0.0393233	0.00676639
Less Dried Fruit	Less Salad	0.454247	0.029614	4.20067e-53	0.450316	0.0329919	2.03862e-42
Less Dried Fruit	Salt	-0.271655	0.0254506	1.3498e-26	-0.196628	0.0297997	4.159e-11
Less Dried Fruit	Spirits	-0.459661	0.0399621	1.28261e-30	-0.2784	0.0473104	3.99136e-09
Less Dried Fruit	Tea	0.0915262	0.02822	0.00118148	0.0729968	0.0314046	0.0201043
Less Dried Fruit	Less Vegetarian	0.336209	0.0381855	1.31292e-18	0.216609	0.0460479	2.55132e-06
Less Dried Fruit	Water	0.290865	0.024648	3.86787e-32	0.275264	0.0267305	7.21201e-25
Less Dried Fruit	Water|Cofee	0.281279	0.0255632	3.6845e-28	0.273998	0.0281317	2.03847e-22
Drink temperature	Fortified wine	0.1263	0.0835741	0.130728	0.119078	0.08091	0.141093
Drink temperature	Less Fresh Fruit	0.014322	0.0244089	0.55737	0.0367394	0.0261826	0.160557
Drink temperature	Ground Coffee	0.205829	0.0571913	0.000319488	0.207396	0.0590958	0.000448961
Drink temperature	Instant Coffee	0.0931648	0.0404899	0.021395	0.111517	0.0412901	0.00691698
Drink temperature	Lamb	-0.0115134	0.0296235	0.69753	-0.000945192	0.0307539	0.975482
Drink temperature	% fat in milk	0.0327019	0.0298271	0.27291	0.0204746	0.0347862	0.55614
Drink temperature	Less Non-oily fish	-0.0630429	0.0375638	0.093291	-0.0523358	0.0383485	0.172334
Drink temperature	Less Oily Fish	-0.0629786	0.0263384	0.0167966	-0.0365104	0.0288492	0.205671
Drink temperature	Pork	0.0199783	0.0302452	0.508904	0.00974719	0.0303224	0.747868
Drink temperature	Poultry	-0.0729503	0.0298689	0.0145919	-0.0857413	0.0317678	0.00695478
Drink temperature	Processed Meat	-0.0703115	0.0267972	0.00869451	-0.0570723	0.0269913	0.0344754
Drink temperature	Red Wine	0.145383	0.0394663	0.000229846	0.129862	0.0382487	0.000685757
Drink temperature	Less Salad	0.0397471	0.0265468	0.134329	0.0536121	0.0290161	0.0646505
Drink temperature	Salt	0.148856	0.0266782	2.40956e-08	0.139564	0.0271859	2.84135e-07
Drink temperature	Spirits	0.0608643	0.0359203	0.0901842	0.0467912	0.0433951	0.280917
Drink temperature	Tea	0.196129	0.0258067	2.96311e-14	0.184686	0.0264005	2.64239e-12
Drink temperature	Less Vegetarian	-0.04346	0.0315799	0.168762	-0.0299987	0.0326183	0.357735
Drink temperature	Water	-0.105586	0.0266718	7.53572e-05	-0.0970534	0.0267057	0.000278856
Drink temperature	Water|Cofee	-0.0635068	0.0244613	0.00942558	-0.0569479	0.0248044	0.0216826
Fortified wine	Less Fresh Fruit	-0.314554	0.0775724	5.01396e-05	-0.214637	0.0773818	0.00554159
Fortified wine	Ground Coffee	0.110561	0.162014	0.494975	0.104652	0.165228	0.526485
Fortified wine	Instant Coffee	0.0985166	0.115331	0.392991	0.111886	0.116206	0.335636
Fortified wine	Lamb	-0.126949	0.0908291	0.162212	-0.0476585	0.0939488	0.611957
Fortified wine	% fat in milk	0.144186	0.102657	0.160158	0.191691	0.114877	0.0951839
Fortified wine	Less Non-oily fish	-0.199925	0.144225	0.165685	-0.167849	0.145304	0.248027
Fortified wine	Less Oily Fish	-0.27678	0.0831256	0.00086951	-0.160619	0.0817187	0.0493558
Fortified wine	Pork	-0.0542242	0.110513	0.623668	-0.0428199	0.110232	0.697681
Fortified wine	Poultry	0.292547	0.100389	0.00356679	0.23496	0.107907	0.0294482
Fortified wine	Processed Meat	-0.0362613	0.105042	0.729939	-0.0516493	0.101484	0.610795
Fortified wine	Red Wine	0.276718	0.120199	0.0213257	0.312652	0.118369	0.00825815
Fortified wine	Less Salad	-0.291203	0.0918998	0.00153123	-0.231362	0.0874408	0.00814673
Fortified wine	Salt	0.279131	0.0754515	0.000216044	0.262938	0.0778101	0.000726907
Fortified wine	Spirits	0.893899	0.112653	2.1049e-15	0.902091	0.130118	4.12359e-12
Fortified wine	Tea	0.00691589	0.0960588	0.942605	-0.0118252	0.098138	0.904091
Fortified wine	Less Vegetarian	-0.165127	0.130968	0.207374	-0.10007	0.13983	0.474203
Fortified wine	Water	-0.0906189	0.0754033	0.229445	-0.0484263	0.0771758	0.530345
Fortified wine	Water|Cofee	-0.0481208	0.0775961	0.535163	-0.0106519	0.0793248	0.89318
Less Fresh Fruit	Ground Coffee	-0.0620669	0.0484831	0.200484	-0.136592	0.0507787	0.00714618
Less Fresh Fruit	Instant Coffee	-0.14698	0.0368858	6.75542e-05	-0.197512	0.0413329	1.76538e-06
Less Fresh Fruit	Lamb	-0.0152623	0.0267739	0.568648	-0.0905568	0.0293267	0.00201598
Less Fresh Fruit	% fat in milk	-0.298769	0.0370229	7.0385e-16	-0.304257	0.0408992	1.01307e-13
Less Fresh Fruit	Less Non-oily fish	0.126774	0.0498456	0.01098	0.0975543	0.0569124	0.086508
Less Fresh Fruit	Less Oily Fish	0.324333	0.0332259	1.64791e-22	0.271301	0.0376747	5.97115e-13
Less Fresh Fruit	Pork	-0.147778	0.0334988	1.02686e-05	-0.175796	0.0350693	5.36362e-07
Less Fresh Fruit	Poultry	-0.113693	0.0368265	0.0020202	-0.0595142	0.0410952	0.147559
Less Fresh Fruit	Processed Meat	-0.370415	0.0342966	3.42885e-27	-0.377076	0.0359646	1.01639e-25
Less Fresh Fruit	Red Wine	-0.164784	0.0402897	4.31407e-05	-0.14747	0.041514	0.000381875
Less Fresh Fruit	Less Salad	0.510937	0.0309227	2.50374e-61	0.491213	0.0322457	2.12104e-52
Less Fresh Fruit	Salt	-0.203892	0.0248757	2.47577e-16	-0.145613	0.0257783	1.61716e-08
Less Fresh Fruit	Spirits	-0.339443	0.0428951	2.50613e-15	-0.260168	0.0517671	5.01514e-07
Less Fresh Fruit	Tea	0.0588121	0.0286245	0.0399171	0.0638055	0.0313395	0.0417559
Less Fresh Fruit	Less Vegetarian	0.200186	0.0396079	4.32223e-07	0.129196	0.0441852	0.00345596
Less Fresh Fruit	Water	0.417235	0.0288125	1.59717e-47	0.400245	0.0296825	1.93717e-41
Less Fresh Fruit	Water|Cofee	0.423288	0.0299224	1.97088e-45	0.404056	0.0307025	1.48383e-39
Ground Coffee	Instant Coffee	0.978256	0.101716	6.74262e-22	0.988684	0.109241	1.42345e-19
Ground Coffee	Lamb	-0.0161882	0.0516094	0.753773	0.0174488	0.0535803	0.744684
Ground Coffee	% fat in milk	-0.235163	0.0568507	3.52638e-05	-0.0544165	0.0669382	0.416255
Ground Coffee	Less Non-oily fish	0.0249482	0.0728928	0.732156	-0.0243129	0.0769861	0.752147
Ground Coffee	Less Oily Fish	-0.0892313	0.0530917	0.0928213	-0.11256	0.0553772	0.0420933
Ground Coffee	Pork	0.103899	0.0579753	0.0731131	0.0918149	0.0598375	0.12493
Ground Coffee	Poultry	0.15361	0.0605971	0.0112464	0.10708	0.0727641	0.141128
Ground Coffee	Processed Meat	0.0761874	0.0535648	0.154928	0.0935622	0.0566941	0.0988816
Ground Coffee	Red Wine	0.332932	0.0756626	1.08144e-05	0.337733	0.0783254	1.61841e-05
Ground Coffee	Less Salad	-0.0198682	0.0531236	0.708405	-0.0718173	0.0593036	0.225891
Ground Coffee	Salt	0.0711713	0.0454001	0.116964	0.0372993	0.0509686	0.464285
Ground Coffee	Spirits	0.352934	0.0678648	1.98709e-07	0.379805	0.0864106	1.10596e-05
Ground Coffee	Tea	-0.100342	0.0582194	0.0847945	-0.0505451	0.0645956	0.43393
Ground Coffee	Less Vegetarian	0.0110099	0.0661804	0.867872	0.0555627	0.0751242	0.459535
Ground Coffee	Water	-0.212336	0.0613047	0.000532958	-0.263211	0.0655272	5.89883e-05
Ground Coffee	Water|Cofee	-0.0581311	0.0521019	0.264542	-0.114565	0.0567037	0.0433399
Instant Coffee	Lamb	0.00978576	0.0348414	0.778813	0.0633759	0.0386559	0.101112
Instant Coffee	% fat in milk	-0.151653	0.0374253	5.07493e-05	-0.0174125	0.0476297	0.714678
Instant Coffee	Less Non-oily fish	-0.0754275	0.0691118	0.275104	-0.0733799	0.0668157	0.272098
Instant Coffee	Less Oily Fish	-0.108102	0.0388813	0.00543089	-0.103245	0.0411784	0.0121668
Instant Coffee	Pork	0.20189	0.0422033	1.72049e-06	0.185344	0.0461589	5.93585e-05
Instant Coffee	Poultry	0.187074	0.0416131	6.93908e-06	0.138809	0.0471458	0.0032375
Instant Coffee	Processed Meat	0.0692592	0.0486043	0.154169	0.0727132	0.049299	0.140228
Instant Coffee	Red Wine	0.303092	0.0590924	2.91105e-07	0.291336	0.0577401	4.51999e-07
Instant Coffee	Less Salad	-0.117813	0.0357391	0.000979025	-0.143902	0.0389543	0.000220638
Instant Coffee	Salt	0.0626498	0.0303727	0.039141	0.0328161	0.0319265	0.304014
Instant Coffee	Spirits	0.367598	0.0494186	1.01869e-13	0.372563	0.0603481	6.67668e-10
Instant Coffee	Tea	-0.200229	0.050692	7.81785e-05	-0.171635	0.0544573	0.00162297
Instant Coffee	Less Vegetarian	-0.0356725	0.051112	0.485222	-0.0205003	0.0574273	0.721108
Instant Coffee	Water	-0.228225	0.0527511	1.51532e-05	-0.254667	0.055515	4.48884e-06
Instant Coffee	Water|Cofee	-0.095174	0.0399938	0.0173258	-0.129039	0.042688	0.00250411
Lamb	% fat in milk	0.165382	0.0397622	3.19264e-05	0.200245	0.0475416	2.53132e-05
Lamb	Less Non-oily fish	0.25678	0.0517764	7.07125e-07	0.266458	0.0528388	4.58632e-07
Lamb	Less Oily Fish	0.373076	0.0384973	3.29351e-22	0.328615	0.0418088	3.84327e-15
Lamb	Pork	0.830084	0.0488354	8.55639e-65	0.856484	0.0513251	1.61741e-62
Lamb	Poultry	0.323209	0.041818	1.08439e-14	0.418337	0.0451894	2.09448e-20
Lamb	Processed Meat	0.422442	0.0365369	6.41462e-31	0.438296	0.0372497	5.81214e-32
Lamb	Red Wine	0.0923142	0.038346	0.0160665	0.102118	0.0399267	0.0105388
Lamb	Less Salad	0.127254	0.0298316	1.99252e-05	0.0900182	0.0312191	0.00393367
Lamb	Salt	0.14945	0.0262949	1.31882e-08	0.203589	0.0298202	8.6583e-12
Lamb	Spirits	-0.0557969	0.0418933	0.182899	0.0615514	0.0501587	0.219772
Lamb	Tea	0.0777321	0.0333162	0.0196396	0.0604335	0.0335963	0.072048
Lamb	Less Vegetarian	-0.479092	0.0474679	5.93425e-24	-0.567996	0.0490715	5.52609e-31
Lamb	Water	0.00464978	0.0276473	0.86644	-0.0336673	0.0283225	0.234552
Lamb	Water|Cofee	0.0174029	0.0289499	0.547748	-0.0147642	0.0289137	0.60961
% fat in milk	Less Non-oily fish	-0.173724	0.0455538	0.000136956	-0.0870744	0.0529748	0.100239
% fat in milk	Less Oily Fish	-0.0964003	0.0369139	0.00901492	-0.0976851	0.0455581	0.0320178
% fat in milk	Pork	0.16045	0.0427863	0.000176808	0.274546	0.0488904	1.95953e-08
% fat in milk	Poultry	-0.185708	0.0404273	4.35638e-06	-0.0280556	0.0496632	0.57213
% fat in milk	Processed Meat	0.207828	0.0396749	1.62089e-07	0.294689	0.0437813	1.68589e-11
% fat in milk	Red Wine	-0.113883	0.0439877	0.00962634	-0.131551	0.0501564	0.00872073
% fat in milk	Less Salad	-0.15791	0.0349153	6.10649e-06	-0.135857	0.0386405	0.000438211
% fat in milk	Salt	0.166754	0.0312669	9.64765e-08	0.219808	0.0386516	1.29368e-08
% fat in milk	Spirits	-0.0598258	0.0415902	0.150304	0.0217554	0.0602054	0.717835
% fat in milk	Tea	0.0741861	0.0343298	0.0306967	0.0144839	0.0402537	0.718984
% fat in milk	Less Vegetarian	-0.0682634	0.0514277	0.184387	-0.140211	0.0607475	0.0209938
% fat in milk	Water	-0.203258	0.0342334	2.89551e-09	-0.190311	0.0373241	3.41647e-07
% fat in milk	Water|Cofee	-0.237797	0.0356738	2.63086e-11	-0.201978	0.0392862	2.73024e-07
Less Non-oily fish	Less Oily Fish	0.787579	0.067293	1.21972e-31	0.791946	0.0745678	2.39333e-26
Less Non-oily fish	Pork	0.205017	0.0588407	0.000493494	0.190847	0.0582387	0.00104923
Less Non-oily fish	Poultry	0.434483	0.0712813	1.09211e-09	0.410753	0.0804759	3.32451e-07
Less Non-oily fish	Processed Meat	-0.014818	0.0756166	0.844639	-0.0209787	0.0754931	0.781098
Less Non-oily fish	Red Wine	0.0867151	0.076754	0.25857	0.13736	0.0809443	0.089702
Less Non-oily fish	Less Salad	0.420621	0.0433255	2.77702e-22	0.386493	0.0457265	2.85697e-17
Less Non-oily fish	Salt	0.05692	0.0403861	0.158718	0.0727982	0.045199	0.107264
Less Non-oily fish	Spirits	0.0244035	0.0691586	0.724191	0.0297678	0.078726	0.705342
Less Non-oily fish	Tea	0.150898	0.048612	0.00190844	0.156411	0.0490259	0.00142091
Less Non-oily fish	Less Vegetarian	-0.405077	0.0810251	5.75078e-07	-0.395119	0.0879062	6.9642e-06
Less Non-oily fish	Water	0.284258	0.0382135	1.01689e-13	0.267611	0.0400438	2.34154e-11
Less Non-oily fish	Water|Cofee	0.310949	0.0434079	7.86818e-13	0.294026	0.0448452	5.51e-11
Less Oily Fish	Pork	0.0876414	0.0374108	0.0191462	0.0896051	0.0392342	0.0223801
Less Oily Fish	Poultry	0.062283	0.0443984	0.16067	0.150896	0.0473471	0.00143753
Less Oily Fish	Processed Meat	-0.198471	0.0371813	9.40238e-08	-0.184775	0.0385166	1.6083e-06
Less Oily Fish	Red Wine	0.0941343	0.0415169	0.0233676	0.106654	0.0424938	0.0120776
Less Oily Fish	Less Salad	0.468133	0.0344889	5.75741e-42	0.455532	0.0363523	5.05036e-36
Less Oily Fish	Salt	-0.0880871	0.0265168	0.000893932	-0.0187361	0.02871	0.514015
Less Oily Fish	Spirits	-0.221466	0.0414258	8.98811e-08	-0.0978469	0.0477291	0.0403599
Less Oily Fish	Tea	0.15249	0.0312902	1.09698e-06	0.148106	0.0316922	2.9643e-06
Less Oily Fish	Less Vegetarian	-0.16942	0.049469	0.0006153	-0.278624	0.0549965	4.05804e-07
Less Oily Fish	Water	0.249211	0.0285873	2.84342e-18	0.217697	0.0298818	3.2102e-13
Less Oily Fish	Water|Cofee	0.251205	0.0305117	1.82449e-16	0.220486	0.0318716	4.58236e-12
Pork	Poultry	0.544272	0.0520299	1.30794e-25	0.559196	0.0550152	2.85901e-24
Pork	Processed Meat	0.608556	0.0452991	3.81285e-41	0.612718	0.0454376	1.9211e-41
Pork	Red Wine	0.018316	0.0428694	0.669197	0.0218819	0.0461453	0.63536
Pork	Less Salad	-0.00804388	0.0365233	0.825685	-0.0193259	0.03707	0.602133
Pork	Salt	0.219676	0.0315073	3.11935e-12	0.227491	0.0350312	8.36175e-11
Pork	Spirits	0.0724843	0.0520836	0.164016	0.0433033	0.0602824	0.472547
Pork	Tea	0.016119	0.036937	0.662553	0.0273155	0.0369586	0.459856
Pork	Less Vegetarian	-0.536704	0.0553091	2.90721e-22	-0.526591	0.0573479	4.21602e-20
Pork	Water	-0.100663	0.0320609	0.00169099	-0.111984	0.0324903	0.000567499
Pork	Water|Cofee	-0.0669994	0.0334451	0.0451488	-0.0826897	0.0334571	0.0134541
Poultry	Processed Meat	0.441503	0.0505402	2.42204e-18	0.440557	0.0525538	5.16103e-17
Poultry	Red Wine	0.0826072	0.0535442	0.122883	0.0886361	0.0591782	0.134189
Poultry	Less Salad	0.0149602	0.0406801	0.713058	0.0523764	0.0445999	0.24025
Poultry	Salt	0.139965	0.0359978	0.000101005	0.0888833	0.0406482	0.0287681
Poultry	Spirits	0.303639	0.0512525	3.13513e-09	0.164629	0.0649031	0.0111953
Poultry	Tea	-0.0815304	0.0355166	0.0217011	-0.0468119	0.0386119	0.225371
Poultry	Less Vegetarian	-0.668613	0.0562118	1.26363e-32	-0.636579	0.06306	5.82398e-24
Poultry	Water	0.0210408	0.0305914	0.491578	0.0509699	0.0345133	0.139725
Poultry	Water|Cofee	0.0502531	0.0324112	0.121025	0.0704969	0.0359075	0.0496119
Processed Meat	Red Wine	-0.118635	0.049528	0.0166061	-0.0987789	0.0497758	0.047203
Processed Meat	Less Salad	-0.22822	0.0379763	1.86042e-09	-0.227494	0.0386109	3.81653e-09
Processed Meat	Salt	0.320572	0.0269586	1.31352e-32	0.329088	0.0296	1.02727e-28
Processed Meat	Spirits	0.0719923	0.0498647	0.148809	0.0524004	0.0554839	0.344952
Processed Meat	Tea	0.0661365	0.0367806	0.0721557	0.074052	0.0372477	0.0468011
Processed Meat	Less Vegetarian	-0.446985	0.0619456	5.36266e-13	-0.449676	0.0639094	1.97643e-12
Processed Meat	Water	-0.173501	0.0298358	6.05623e-09	-0.17316	0.0306703	1.64363e-08
Processed Meat	Water|Cofee	-0.157927	0.0306575	2.58645e-07	-0.156875	0.031289	5.33794e-07
Red Wine	Less Salad	-0.0270469	0.043674	0.535724	-0.0110524	0.0437982	0.800771
Red Wine	Salt	0.166998	0.0358465	3.18236e-06	0.164773	0.0379937	1.44532e-05
Red Wine	Spirits	0.536944	0.049082	7.44233e-28	0.598707	0.0599875	1.85483e-23
Red Wine	Tea	-0.0550916	0.0410475	0.17955	-0.0533043	0.0403807	0.18682
Red Wine	Less Vegetarian	-0.00579783	0.0594026	0.922248	0.00356046	0.0655514	0.956684
Red Wine	Water	0.0348676	0.0389412	0.370579	0.0542882	0.0383112	0.156474
Red Wine	Water|Cofee	0.0925487	0.0381157	0.0151782	0.108438	0.0382161	0.0045469
Less Salad	Salt	-0.0485363	0.026922	0.0714118	-0.0127664	0.0291376	0.661283
Less Salad	Spirits	-0.247624	0.0424812	5.57485e-09	-0.227463	0.0508648	7.75222e-06
Less Salad	Tea	0.107545	0.0298221	0.000310699	0.110911	0.0315887	0.000446283
Less Salad	Less Vegetarian	0.0681588	0.0395764	0.0850319	0.0181625	0.0423726	0.668187
Less Salad	Water	0.419508	0.028352	1.5455e-49	0.404515	0.0289404	2.1373e-44
Less Salad	Water|Cofee	0.43901	0.0298583	6.15585e-49	0.424609	0.0303031	1.31461e-44
Salt	Spirits	0.306246	0.0340056	2.1417e-19	0.20416	0.0390133	1.66701e-07
Salt	Tea	0.0302315	0.02557	0.237084	0.0383281	0.0279338	0.170032
Salt	Less Vegetarian	-0.267764	0.0392846	9.36125e-12	-0.226731	0.0431443	1.47878e-07
Salt	Water	-0.119369	0.0239894	6.49483e-07	-0.0819956	0.0250692	0.00107253
Salt	Water|Cofee	-0.108668	0.0244691	8.9537e-06	-0.0775987	0.0258386	0.00267148
Spirits	Tea	-0.139093	0.0364861	0.000137725	-0.123611	0.044482	0.00545419
Spirits	Less Vegetarian	-0.169693	0.0566869	0.00275794	-0.00953108	0.068569	0.88945
Spirits	Water	-0.173472	0.0349665	7.00913e-07	-0.141172	0.0423097	0.000847975
Spirits	Water|Cofee	-0.134804	0.0365565	0.000226418	-0.10992	0.04421	0.0129078
Tea	Less Vegetarian	-0.0272827	0.0420915	0.516872	-0.0436439	0.0437328	0.318296
Tea	Water	-0.143828	0.0320551	7.22668e-06	-0.144131	0.0331898	1.40786e-05
Tea	Water|Cofee	-0.0339637	0.0280108	0.225313	-0.0252984	0.0288277	0.380176
Less Vegetarian	Water	0.0283911	0.0350864	0.418412	0.000881377	0.0385006	0.981736
Less Vegetarian	Water|Cofee	0.0187802	0.038175	0.622755	-0.00197845	0.0416417	0.962106
Water|Cofee	Water	0.978132	0.0389559	3.99292e-139	0.978247	0.0383772	2.52375e-143

## Sheet: Table L Rg commont traits
Table L: Genetic correlations between the food traits and common traits. Both uncorrected and corrected ( the prefix .Corrected is used to indicate corrected results) results are reported. rg, genetic correlation, se standard error of the genetic correlation, p p.value.
Trait1	Trait2	Trait2_name	rg.Raw	se.Raw	p.Raw	rg.Corrected	se.Corrected	p.Corrected
Beef	1001.ukbb.sumstats.gz	Duration of strenuous sports	0.032	0.113	0.779	-0.0458	0.1242	0.7123
Beef	1011.ukbb.sumstats.gz	Frequency of light DIY in last 4 weeks	0.085	0.059	0.149	0.1155	0.0613	0.0594
Beef	1021.ukbb.sumstats.gz	Duration of light DIY	0.127	0.053	0.017	0.1109	0.0555	0.0457
Beef	102.ukbb.sumstats.gz	Pulse rate_ automated reading	0.093	0.027	0.001	0.0906	0.0271	0.0008
Beef	1070.ukbb.sumstats.gz	Time spent watching television (TV)	0.273	0.031	4.52e-19	0.1763	0.0303	5.7694e-09
Beef	1080.ukbb.sumstats.gz	Time spent using computer	-0.034	0.031	0.271	0.0608	0.0315	0.0532
Beef	1090.ukbb.sumstats.gz	Time spent driving	0.323	0.042	2.03e-14	0.3047	0.0414	1.8574e-13
Beef	1100.ukbb.sumstats.gz	Drive faster than motorway speed limit	0.21	0.036	3.47e-09	0.2665	0.0365	2.8783e-13
Beef	1160.ukbb.sumstats.gz	Sleep duration	0.056	0.034	0.099	0.0681	0.0334	0.0417
Beef	1170.ukbb.sumstats.gz	Getting up in morning	0.087	0.035	0.013	0.0606	0.0344	0.0783
Beef	1180.ukbb.sumstats.gz	Morning/evening person (chronotype)	-0.015	0.029	0.603	0.0057	0.0286	0.8435
Beef	1190.ukbb.sumstats.gz	Nap during day	0.067	0.029	0.021	0.0739	0.0301	0.0141
Beef	1200.ukbb.sumstats.gz	Sleeplessness / insomnia	0.043	0.035	0.218	0.0096	0.0347	0.782
Beef	1210.ukbb.sumstats.gz	Snoring	-0.276	0.037	1.45e-13	-0.2877	0.0373	1.3154e-14
Beef	1220.ukbb.sumstats.gz	Daytime dozing / sleeping (narcolepsy)	0.014	0.037	0.7	0.0335	0.0372	0.368
Beef	1239.ukbb.sumstats.gz	Current tobacco smoking	0.129	0.038	0.001	0.0532	0.0396	0.1786
Beef	1249.ukbb.sumstats.gz	Past tobacco smoking	-0.019	0.033	0.568	0.0086	0.0357	0.8104
Beef	1259.ukbb.sumstats.gz	Smoking/smokers in household	0.054	0.07	0.436	-0.0676	0.075	0.3676
Beef	1269.ukbb.sumstats.gz	Exposure to tobacco smoke at home	0.017	0.068	0.805	-0.0672	0.0667	0.3134
Beef	1279.ukbb.sumstats.gz	Exposure to tobacco smoke outside home	0.264	0.044	2.23e-09	0.1905	0.0443	1.701e-05
Beef	134.ukbb.sumstats.gz	Number of self-reported cancers	0.084	0.085	0.323	0.1005	0.0911	0.2701
Beef	135.ukbb.sumstats.gz	Number of self-reported non-cancer illnesses	0.099	0.037	0.007	0.0931	0.0381	0.0144
Beef	136.ukbb.sumstats.gz	Number of operations_ self-reported	0.167	0.043	8.17e-05	0.1643	0.0425	0.0001
Beef	137.ukbb.sumstats.gz	Number of treatments/medications taken	0.124	0.036	0	0.0981	0.0363	0.0069
Beef	1558.ukbb.sumstats.gz	Alcohol intake frequency.	-0.148	0.032	3.22e-06	-0.2017	0.0318	2.2516e-10
Beef	1568.ukbb.sumstats.gz	Average weekly red wine intake	0.027	0.042	0.522	0.1345	0.0402	0.0008
Beef	1578.ukbb.sumstats.gz	Average weekly champagne plus white wine intake	-0.015	0.047	0.751	0.0833	0.048	0.0828
Beef	1588.ukbb.sumstats.gz	Average weekly beer plus cider intake	0.237	0.043	3.12e-08	0.1485	0.042	0.0004
Beef	1598.ukbb.sumstats.gz	Average weekly spirits intake	0.281	0.049	1.17e-08	0.2493	0.0508	9.3102e-07
Beef	1608.ukbb.sumstats.gz	Average weekly fortified wine intake	0.08	0.064	0.211	0.1657	0.0707	0.0191
Beef	1618.ukbb.sumstats.gz	Alcohol usually taken with meals	-0.016	0.038	0.666	0.0739	0.0369	0.0455
Beef	1628.ukbb.sumstats.gz	Alcohol intake versus 10 years previously	0.014	0.044	0.753	-0.0436	0.0435	0.3152
Beef	1677.ukbb.sumstats.gz	Breastfed as a baby	-0.037	0.049	0.451	0.0364	0.0501	0.467
Beef	1687.ukbb.sumstats.gz	Comparative body size at age 10	-0.087	0.031	0.005	-0.0273	0.0308	0.3764
Beef	1697.ukbb.sumstats.gz	Comparative height size at age 10	-0.021	0.026	0.41	-0.0118	0.0257	0.6473
Beef	1707_2.ukbb.sumstats.gz	Handedness (chirality/laterality): Left-handed	-0.107	0.068	0.113	-0.1011	0.073	0.1661
Beef	1707_3.ukbb.sumstats.gz	Handedness (chirality/laterality): Use both right and left hands equally	0.004	0.106	0.97	-0.0197	0.1137	0.8627
Beef	1767.ukbb.sumstats.gz	Adopted as a child	0.003	0.086	0.97	-0.0668	0.0847	0.4305
Beef	1787.ukbb.sumstats.gz	Maternal smoking around birth	0.118	0.039	0.002	0.0356	0.0399	0.3725
Beef	1797.ukbb.sumstats.gz	Father still alive	-0.204	0.09	0.023	-0.2217	0.0892	0.0129
Beef	1807.ukbb.sumstats.gz	Fathers age at death	-0.102	0.046	0.026	-0.0238	0.048	0.6198
Beef	1873.ukbb.sumstats.gz	Number of full brothers	0.028	0.051	0.58	-0.0045	0.0529	0.9318
Beef	1883.ukbb.sumstats.gz	Number of full sisters	0.11	0.058	0.057	0.0875	0.0574	0.1276
Beef	189.ukbb.sumstats.gz	Townsend deprivation index at recruitment	-0.097	0.039	0.012	-0.1682	0.0373	6.5949e-06
Beef	1920.ukbb.sumstats.gz	Mood swings	-0.007	0.033	0.824	-0.0638	0.0333	0.0556
Beef	1930.ukbb.sumstats.gz	Miserableness	-0.006	0.034	0.864	-0.0408	0.0336	0.2258
Beef	1940.ukbb.sumstats.gz	Irritability	-0.051	0.033	0.124	-0.0736	0.034	0.0305
Beef	1950.ukbb.sumstats.gz	Sensitivity / hurt feelings	-0.131	0.033	7.54e-05	-0.1724	0.0352	9.6223e-07
Beef	1960.ukbb.sumstats.gz	Fed-up feelings	0.047	0.034	0.163	-0.0162	0.0345	0.6398
Beef	1970.ukbb.sumstats.gz	Nervous feelings	-0.179	0.028	3.2e-10	-0.2198	0.0307	8.533e-13
Beef	1980.ukbb.sumstats.gz	Worrier / anxious feelings	-0.104	0.029	0	-0.1184	0.0302	8.7134e-05
Beef	1990.ukbb.sumstats.gz	Tense / highly strung	-0.112	0.034	0.001	-0.157	0.0363	1.5106e-05
Beef	20001_1001.ukbb.sumstats.gz	Cancer code_ self-reported: lung cancer	0.066	0.385	0.863	-0.0415	0.2254	0.8539
Beef	20001_1002.ukbb.sumstats.gz	Cancer code_ self-reported: breast cancer	0.13	0.065	0.047	0.1413	0.0669	0.0347
Beef	20001_1019.ukbb.sumstats.gz	Cancer code_ self-reported: small intestine/small bowel cancer	-0.096	0.202	0.635	-0.0657	0.2002	0.7429
Beef	20001_1044.ukbb.sumstats.gz	Cancer code_ self-reported: prostate cancer	0.019	0.083	0.815	0.0384	0.0868	0.658
Beef	20001_1059.ukbb.sumstats.gz	Cancer code_ self-reported: malignant melanoma	0.005	0.088	0.959	-0.0033	0.0895	0.9702
Beef	20001_1061.ukbb.sumstats.gz	Cancer code_ self-reported: basal cell carcinoma	-0.018	0.07	0.8	0.0285	0.0701	0.6843
Beef	20001_1062.ukbb.sumstats.gz	Cancer code_ self-reported: squamous cell carcinoma	0.05	0.139	0.718	0.0841	0.1358	0.5358
Beef	20002_1065.ukbb.sumstats.gz	Non-cancer illness code_ self-reported: hypertension	0.142	0.031	7.02e-06	0.1317	0.0323	4.4643e-05
Beef	20002_1074.ukbb.sumstats.gz	Non-cancer illness code_ self-reported: angina	0.135	0.052	0.009	0.1137	0.0522	0.0293
Beef	20002_1075.ukbb.sumstats.gz	Non-cancer illness code_ self-reported: heart attack/myocardial infarction	0.129	0.049	0.008	0.1154	0.0506	0.0225
Beef	20002_1093.ukbb.sumstats.gz	Non-cancer illness code_ self-reported: pulmonary embolism +/- dvt	0.176	0.082	0.032	0.1656	0.0825	0.0446
Beef	20002_1094.ukbb.sumstats.gz	Non-cancer illness code_ self-reported: deep venous thrombosis (dvt)	0.101	0.059	0.083	0.0652	0.0609	0.284
Beef	20002_1111.ukbb.sumstats.gz	Non-cancer illness code_ self-reported: asthma	0.04	0.037	0.287	0.0534	0.0382	0.1626
Beef	20002_1112.ukbb.sumstats.gz	Non-cancer illness code_ self-reported: chronic obstructive airways disease/copd	0.222	0.093	0.017	0.1838	0.0939	0.0502
Beef	20002_1113.ukbb.sumstats.gz	Non-cancer illness code_ self-reported: emphysema/chronic bronchitis	0.043	0.066	0.516	-0.0198	0.0656	0.7623
Beef	20002_1123.ukbb.sumstats.gz	Non-cancer illness code_ self-reported: sleep apnoea	0.252	0.119	0.034	0.2779	0.1284	0.0304
Beef	20002_1138.ukbb.sumstats.gz	Non-cancer illness code_ self-reported: gastro-oesophageal reflux (gord) / gastric reflux	0.106	0.07	0.128	0.0586	0.0727	0.4207
Beef	20002_1162.ukbb.sumstats.gz	Non-cancer illness code_ self-reported: cholelithiasis/gall stones	0.069	0.076	0.359	0.0531	0.0776	0.4937
Beef	20002_1197.ukbb.sumstats.gz	Non-cancer illness code_ self-reported: kidney stone/ureter stone/bladder stone	0.055	0.073	0.451	0.0673	0.0752	0.3708
Beef	20002_1201.ukbb.sumstats.gz	Non-cancer illness code_ self-reported: bladder problem (not cancer)	0.13	0.148	0.378	0.1016	0.1362	0.4556
Beef	20002_1220.ukbb.sumstats.gz	Non-cancer illness code_ self-reported: diabetes	0.22	0.041	7e-08	0.2341	0.0424	3.4149e-08
Beef	20002_1223.ukbb.sumstats.gz	Non-cancer illness code_ self-reported: type 2 diabetes	0.158	0.078	0.044	0.1688	0.0817	0.0389
Beef	20002_1225.ukbb.sumstats.gz	Non-cancer illness code_ self-reported: hyperthyroidism/thyrotoxicosis	0.004	0.054	0.948	0.0063	0.076	0.9336
Beef	20002_1226.ukbb.sumstats.gz	Non-cancer illness code_ self-reported: hypothyroidism/myxoedema	-0.046	0.036	0.199	-0.0446	0.0389	0.2511
Beef	20002_1265.ukbb.sumstats.gz	Non-cancer illness code_ self-reported: migraine	-0.127	0.048	0.008	-0.1494	0.0481	0.0019
Beef	20002_1277.ukbb.sumstats.gz	Non-cancer illness code_ self-reported: glaucoma	0.092	0.063	0.149	0.1085	0.0632	0.0861
Beef	20002_1281.ukbb.sumstats.gz	Non-cancer illness code_ self-reported: retinal detachment	0.035	0.108	0.745	0.0734	0.1231	0.5509
Beef	20002_1286.ukbb.sumstats.gz	Non-cancer illness code_ self-reported: depression	-0.023	0.053	0.665	-0.0628	0.0562	0.2638
Beef	20002_1287.ukbb.sumstats.gz	Non-cancer illness code_ self-reported: anxiety/panic attacks	-0.132	0.079	0.097	-0.1817	0.085	0.0325
Beef	20002_1291.ukbb.sumstats.gz	Non-cancer illness code_ self-reported: mania/bipolar disorder/manic depression	-0.02	0.095	0.833	0.0348	0.0985	0.7241
Beef	20002_1293.ukbb.sumstats.gz	Non-cancer illness code_ self-reported: bone disorder	-0.155	0.144	0.283	-0.1786	0.147	0.2245
Beef	20002_1294.ukbb.sumstats.gz	Non-cancer illness code_ self-reported: back problem	0.127	0.098	0.193	0.0928	0.1001	0.3536
Beef	20002_1295.ukbb.sumstats.gz	Non-cancer illness code_ self-reported: joint disorder	0.216	0.149	0.147	0.1919	0.1521	0.207
Beef	20002_1309.ukbb.sumstats.gz	Non-cancer illness code_ self-reported: osteoporosis	0.017	0.051	0.746	-0.0041	0.0536	0.9395
Beef	20002_1313.ukbb.sumstats.gz	Non-cancer illness code_ self-reported: ankylosing spondylitis	-0.571	1.022	0.577	-0.3037	0.209	0.1462
Beef	20002_1330.ukbb.sumstats.gz	Non-cancer illness code_ self-reported: iron deficiency anaemia	-0.025	0.085	0.772	-0.0025	0.092	0.9784
Beef	20002_1331.ukbb.sumstats.gz	Non-cancer illness code_ self-reported: pernicious anaemia	-0.001	0.109	0.996	-0.0394	0.1143	0.7302
Beef	20002_1351.ukbb.sumstats.gz	Non-cancer illness code_ self-reported: uterine fibroids	-0.088	0.074	0.235	-0.1115	0.0788	0.1572
Beef	20002_1353.ukbb.sumstats.gz	Non-cancer illness code_ self-reported: vaginal prolapse/uterine prolapse	0.075	0.088	0.394	0.0604	0.0936	0.519
Beef	20002_1386.ukbb.sumstats.gz	Non-cancer illness code_ self-reported: allergy or anaphylactic reaction to drug	0.145	0.22	0.508	0.2966	0.2657	0.2644
Beef	20002_1387.ukbb.sumstats.gz	Non-cancer illness code_ self-reported: hayfever/allergic rhinitis	0.038	0.048	0.428	0.061	0.0506	0.2283
Beef	20002_1396.ukbb.sumstats.gz	Non-cancer illness code_ self-reported: enlarged prostate	-0.103	0.073	0.158	-0.1137	0.085	0.1809
Beef	20002_1406.ukbb.sumstats.gz	Non-cancer illness code_ self-reported: muscle or soft tissue injuries	0.228	0.151	0.131	0.2266	0.154	0.1412
Beef	20002_1417.ukbb.sumstats.gz	Non-cancer illness code_ self-reported: nasal polyps	0.074	0.096	0.442	0.0991	0.1021	0.3319
Beef	20002_1430.ukbb.sumstats.gz	Non-cancer illness code_ self-reported: hypopituitarism	-0.06	0.158	0.704	-0.0628	0.1622	0.6988
Beef	20002_1452.ukbb.sumstats.gz	Non-cancer illness code_ self-reported: eczema/dermatitis	-0.036	0.074	0.629	0.0153	0.0765	0.8417
Beef	20002_1453.ukbb.sumstats.gz	Non-cancer illness code_ self-reported: psoriasis	-0.024	0.047	0.617	-0.0333	0.0773	0.6673
Beef	20002_1456.ukbb.sumstats.gz	Non-cancer illness code_ self-reported: malabsorption/coeliac disease	0.001	0.042	0.989	-0.0054	0.1005	0.9574
Beef	20002_1458.ukbb.sumstats.gz	Non-cancer illness code_ self-reported: diverticular disease/diverticulitis	0.05	0.058	0.388	0.0366	0.0579	0.5274
Beef	20002_1462.ukbb.sumstats.gz	Non-cancer illness code_ self-reported: crohns disease	0.009	0.081	0.913	-0.0308	0.0896	0.7308
Beef	20002_1463.ukbb.sumstats.gz	Non-cancer illness code_ self-reported: ulcerative colitis	0.167	0.083	0.045	0.1606	0.0884	0.0693
Beef	20002_1464.ukbb.sumstats.gz	Non-cancer illness code_ self-reported: rheumatoid arthritis	0.015	0.083	0.857	-0.0152	0.0901	0.8657
Beef	20002_1465.ukbb.sumstats.gz	Non-cancer illness code_ self-reported: osteoarthritis	0.174	0.055	0.002	0.1594	0.0567	0.0049
Beef	20002_1466.ukbb.sumstats.gz	Non-cancer illness code_ self-reported: gout	0.091	0.048	0.054	0.1074	0.0503	0.0328
Beef	20002_1473.ukbb.sumstats.gz	Non-cancer illness code_ self-reported: high cholesterol	0.08	0.043	0.064	0.0863	0.0409	0.0348
Beef	20002_1474.ukbb.sumstats.gz	Non-cancer illness code_ self-reported: hiatus hernia	0.08	0.074	0.279	0.044	0.0773	0.5695
Beef	20002_1494.ukbb.sumstats.gz	Non-cancer illness code_ self-reported: varicose veins	-0.111	0.108	0.304	-0.1307	0.1078	0.2253
Beef	20002_1497.ukbb.sumstats.gz	Non-cancer illness code_ self-reported: pneumothorax	-0.064	0.114	0.574	-0.0502	0.1068	0.6384
Beef	20002_1526.ukbb.sumstats.gz	Non-cancer illness code_ self-reported: polio / poliomyelitis	0.39	0.153	0.011	0.3683	0.147	0.0122
Beef	20002_1538.ukbb.sumstats.gz	Non-cancer illness code_ self-reported: arthritis (nos)	0.044	0.149	0.765	-0.0105	0.1596	0.9474
Beef	20002_1588.ukbb.sumstats.gz	Non-cancer illness code_ self-reported: hypertrophic cardiomyopathy (hcm / hocm)	0.143	0.155	0.354	0.1908	0.1696	0.2606
Beef	20002_1661.ukbb.sumstats.gz	Non-cancer illness code_ self-reported: vitiligo	0.179	0.172	0.3	0.2158	0.175	0.2173
Beef	20003_1140860696.ukbb.sumstats.gz	Treatment/medication code: lisinopril	0.139	0.057	0.015	0.1324	0.0615	0.0312
Beef	20003_1140860806.ukbb.sumstats.gz	Treatment/medication code: ramipril	0.178	0.054	0.001	0.1612	0.054	0.0028
Beef	20003_1140860954.ukbb.sumstats.gz	Treatment/medication code: isosorbide mononitrate	0.226	0.099	0.023	0.1885	0.1003	0.0602
Beef	20003_1140861008.ukbb.sumstats.gz	Treatment/medication code: isosorbide dinitrate	0.15	0.123	0.222	0.1373	0.1433	0.3382
Beef	20003_1140861832.ukbb.sumstats.gz	Treatment/medication code: tranexamic acid	0.143	0.328	0.663	0.1732	0.3689	0.6388
Beef	20003_1140861958.ukbb.sumstats.gz	Treatment/medication code: simvastatin	0.132	0.046	0.004	0.1324	0.0442	0.0027
Beef	20003_1140861998.ukbb.sumstats.gz	Treatment/medication code: ventolin 100micrograms inhaler	0.004	0.054	0.936	0.009	0.0563	0.8731
Beef	20003_1140862236.ukbb.sumstats.gz	Treatment/medication code: atrovent 20micrograms inhaler	-0.003	0.158	0.987	-0.0904	0.1846	0.6244
Beef	20003_1140862382.ukbb.sumstats.gz	Treatment/medication code: becotide 50 inhaler	-0.169	0.1	0.092	-0.1592	0.0991	0.1082
Beef	20003_1140864070.ukbb.sumstats.gz	Treatment/medication code: kapake tablet	0.292	0.132	0.027	0.2796	0.1373	0.0418
Beef	20003_1140864752.ukbb.sumstats.gz	Treatment/medication code: lansoprazole	0.167	0.061	0.006	0.1055	0.063	0.094
Beef	20003_1140864952.ukbb.sumstats.gz	Treatment/medication code: lisinopril+hydrochlorothiazide 10mg/12.5mg tablet	-0.046	0.122	0.705	-0.0225	0.1199	0.8511
Beef	20003_1140864992.ukbb.sumstats.gz	Treatment/medication code: tramadol	0.284	0.07	5.47e-05	0.2429	0.0718	0.0007
Beef	20003_1140865634.ukbb.sumstats.gz	Treatment/medication code: omeprazole	0.149	0.055	0.007	0.0919	0.0571	0.1072
Beef	20003_1140865716.ukbb.sumstats.gz	Treatment/medication code: senna	0.333	0.225	0.138	0.3133	0.206	0.1282
Beef	20003_1140866738.ukbb.sumstats.gz	Treatment/medication code: atenolol	0.126	0.054	0.02	0.0911	0.0561	0.1042
Beef	20003_1140868226.ukbb.sumstats.gz	Treatment/medication code: aspirin	0.143	0.057	0.013	0.1437	0.0589	0.0146
Beef	20003_1140869176.ukbb.sumstats.gz	Treatment/medication code: logynon tablet	-0.052	0.129	0.689	-0.0645	0.1393	0.6434
Beef	20003_1140870504.ukbb.sumstats.gz	Treatment/medication code: hydroxocobalamin product	0.111	0.187	0.555	0.0817	0.1712	0.6333
Beef	20003_1140870570.ukbb.sumstats.gz	Treatment/medication code: vitamin b12 preparation	0.035	0.114	0.758	0.0283	0.1268	0.8231
Beef	20003_1140871310.ukbb.sumstats.gz	Treatment/medication code: ibuprofen	0.087	0.056	0.118	0.0666	0.0566	0.2397
Beef	20003_1140871692.ukbb.sumstats.gz	Treatment/medication code: morphine	0.198	0.207	0.34	0.1529	0.2145	0.476
Beef	20003_1140874420.ukbb.sumstats.gz	Treatment/medication code: quinine	0.237	0.08	0.003	0.2111	0.0826	0.0106
Beef	20003_1140874744.ukbb.sumstats.gz	Treatment/medication code: gliclazide	0.255	0.064	7.64e-05	0.2809	0.0666	2.4854e-05
Beef	20003_1140874866.ukbb.sumstats.gz	Treatment/medication code: carbimazole	-0.051	0.128	0.688	-0.0333	0.1741	0.8485
Beef	20003_1140874930.ukbb.sumstats.gz	Treatment/medication code: prednisolone	0.047	0.107	0.657	0.0251	0.1118	0.8224
Beef	20003_1140875408.ukbb.sumstats.gz	Treatment/medication code: allopurinol	0.037	0.048	0.446	0.0551	0.0494	0.265
Beef	20003_1140876136.ukbb.sumstats.gz	Treatment/medication code: beconase 50micrograms nasal spray	0.157	0.131	0.231	0.2034	0.1582	0.1986
Beef	20003_1140876146.ukbb.sumstats.gz	Treatment/medication code: rhinocort 50micrograms nasal spray	0.104	0.113	0.357	0.0948	0.1188	0.4249
Beef	20003_1140879406.ukbb.sumstats.gz	Treatment/medication code: ranitidine	0.144	0.086	0.094	0.145	0.0932	0.1199
Beef	20003_1140879616.ukbb.sumstats.gz	Treatment/medication code: amitriptyline	0.072	0.07	0.303	0.01	0.0702	0.8867
Beef	20003_1140879628.ukbb.sumstats.gz	Treatment/medication code: dothiepin	0.121	0.176	0.493	0.148	0.1936	0.4446
Beef	20003_1140879760.ukbb.sumstats.gz	Treatment/medication code: bisoprolol	0.096	0.079	0.222	0.0674	0.0832	0.4178
Beef	20003_1140879778.ukbb.sumstats.gz	Treatment/medication code: doxazosin	0.181	0.07	0.01	0.1899	0.0733	0.0096
Beef	20003_1140879802.ukbb.sumstats.gz	Treatment/medication code: amlodipine	0.148	0.046	0.001	0.1454	0.0479	0.0024
Beef	20003_1140881856.ukbb.sumstats.gz	Treatment/medication code: salbutamol	0.012	0.076	0.874	-0.0065	0.0815	0.9368
Beef	20003_1140882800.ukbb.sumstats.gz	Treatment/medication code: eumovate cream	0.027	0.166	0.869	0.0963	0.2559	0.7067
Beef	20003_1140883066.ukbb.sumstats.gz	Treatment/medication code: insulin product	0.066	0.067	0.321	0.1296	0.0813	0.1106
Beef	20003_1140883504.ukbb.sumstats.gz	Treatment/medication code: cetirizine	0.005	0.078	0.953	0.0225	0.0805	0.7794
Beef	20003_1140884444.ukbb.sumstats.gz	Treatment/medication code: codeine	0.176	0.089	0.048	0.1453	0.0922	0.115
Beef	20003_1140884488.ukbb.sumstats.gz	Treatment/medication code: diclofenac	0.255	0.08	0.001	0.2216	0.0784	0.0047
Beef	20003_1140884512.ukbb.sumstats.gz	Treatment/medication code: liothyronine	0.114	0.218	0.602	0.2037	0.337	0.5456
Beef	20003_1140884516.ukbb.sumstats.gz	Treatment/medication code: thyroxine product	-0.081	0.064	0.206	-0.0563	0.0718	0.4325
Beef	20003_1140884600.ukbb.sumstats.gz	Treatment/medication code: metformin	0.235	0.043	6.33e-08	0.2491	0.0431	7.6528e-09
Beef	20003_1140888266.ukbb.sumstats.gz	Treatment/medication code: warfarin	0.08	0.092	0.384	0.0668	0.0886	0.4507
Beef	20003_1140888552.ukbb.sumstats.gz	Treatment/medication code: enalapril	0.196	0.088	0.025	0.2136	0.0909	0.0188
Beef	20003_1140888560.ukbb.sumstats.gz	Treatment/medication code: perindopril	0.162	0.076	0.032	0.173	0.0772	0.0251
Beef	20003_1140888570.ukbb.sumstats.gz	Treatment/medication code: flecainide	-0.148	0.105	0.16	-0.1173	0.1106	0.2889
Beef	20003_1140909708.ukbb.sumstats.gz	Treatment/medication code: furosemide	0.62	0.161	0	0.5771	0.1463	7.9814e-05
Beef	20003_1140910766.ukbb.sumstats.gz	Treatment/medication code: nicorandil	0.148	0.104	0.155	0.0956	0.103	0.3533
Beef	20003_1140911730.ukbb.sumstats.gz	Treatment/medication code: flax oil tablet	0.01	0.093	0.916	0.0058	0.093	0.9503
Beef	20003_1140916282.ukbb.sumstats.gz	Treatment/medication code: venlafaxine	-0.16	0.105	0.127	-0.1887	0.1032	0.0676
Beef	20003_1140916356.ukbb.sumstats.gz	Treatment/medication code: losartan	0.094	0.074	0.204	0.1046	0.0761	0.1693
Beef	20003_1140916682.ukbb.sumstats.gz	Treatment/medication code: evening primrose oil	0.129	0.118	0.272	0.0824	0.1198	0.4914
Beef	20003_1140921600.ukbb.sumstats.gz	Treatment/medication code: citalopram	0.078	0.085	0.358	0.0112	0.0881	0.8988
Beef	20003_1140922174.ukbb.sumstats.gz	Treatment/medication code: alendronate sodium	0.007	0.064	0.907	0.0224	0.0658	0.7333
Beef	20003_1140923346.ukbb.sumstats.gz	Treatment/medication code: co-codamol	0.113	0.066	0.086	0.0444	0.0676	0.5111
Beef	20003_1140923402.ukbb.sumstats.gz	Treatment/medication code: co-amilofruse	NA	NA	NA	-0.2165	0.5448	0.6911
Beef	20003_1141145896.ukbb.sumstats.gz	Treatment/medication code: letrozole	0.164	0.143	0.251	0.1726	0.1356	0.2028
Beef	20003_1141146198.ukbb.sumstats.gz	Treatment/medication code: xalatan 0.005% eye drops	0.018	0.074	0.813	0.0259	0.0768	0.7363
Beef	20003_1141146234.ukbb.sumstats.gz	Treatment/medication code: atorvastatin	0.216	0.063	0.001	0.2413	0.0638	0.0002
Beef	20003_1141156836.ukbb.sumstats.gz	Treatment/medication code: candesartan cilexetil	0.176	0.082	0.033	0.1833	0.0808	0.0232
Beef	20003_1141157264.ukbb.sumstats.gz	Treatment/medication code: salmeterol product	0.085	0.109	0.433	0.0988	0.1032	0.3388
Beef	20003_1141164828.ukbb.sumstats.gz	Treatment/medication code: adcal-d3 1.5g/10micrograms chewable tablet	0.071	0.092	0.44	0.049	0.1008	0.6273
Beef	20003_1141168318.ukbb.sumstats.gz	Treatment/medication code: clopidogrel	0.22	0.11	0.046	0.2043	0.1104	0.0642
Beef	20003_1141172436.ukbb.sumstats.gz	Treatment/medication code: indivina 1mg/2.5mg tablet	-0.172	0.158	0.275	-0.1775	0.143	0.2144
Beef	20003_1141174520.ukbb.sumstats.gz	Treatment/medication code: symbicort 100/6 turbohaler	0.166	0.103	0.106	0.1586	0.1078	0.1412
Beef	20003_1141176832.ukbb.sumstats.gz	Treatment/medication code: seretide 50 evohaler	0.145	0.065	0.025	0.1281	0.0631	0.0424
Beef	20003_1141177600.ukbb.sumstats.gz	Treatment/medication code: rosiglitazone	0.065	0.101	0.523	0.0788	0.0994	0.428
Beef	20003_1141182632.ukbb.sumstats.gz	Treatment/medication code: spiriva 18micrograms inhalation capsule	0.129	0.094	0.169	0.091	0.0915	0.3199
Beef	20003_1141188442.ukbb.sumstats.gz	Treatment/medication code: glucosamine product	0.145	0.075	0.054	0.1789	0.0808	0.0268
Beef	20003_1141190158.ukbb.sumstats.gz	Treatment/medication code: cipralex 5mg tablet	0.074	0.138	0.591	0.0488	0.1429	0.7327
Beef	20003_1141191044.ukbb.sumstats.gz	Treatment/medication code: levothyroxine sodium	-0.001	0.041	0.987	-0.0084	0.0437	0.8471
Beef	20003_1141192736.ukbb.sumstats.gz	Treatment/medication code: ezetimibe	0.23	0.082	0.005	0.2714	0.0895	0.0024
Beef	20003_1141193272.ukbb.sumstats.gz	Treatment/medication code: testogel 50mg gel 5g sachet	-0.039	0.115	0.733	-0.0612	0.1257	0.6262
Beef	20003_1141194794.ukbb.sumstats.gz	Treatment/medication code: bendroflumethiazide	0.146	0.045	0.001	0.1398	0.0491	0.0044
Beef	20003_2038460150.ukbb.sumstats.gz	Treatment/medication code: paracetamol	0.129	0.041	0.002	0.0771	0.0422	0.0675
Beef	2000.ukbb.sumstats.gz	Worry too long after embarrassment	-0.168	0.033	2.43e-07	-0.144	0.0338	2.0956e-05
Beef	20015.ukbb.sumstats.gz	Sitting height	0.007	0.026	0.779	0.0244	0.0253	0.3346
Beef	20016.ukbb.sumstats.gz	Fluid intelligence score	-0.102	0.034	0.003	0.0139	0.0349	0.6904
Beef	20018.ukbb.sumstats.gz	Prospective memory result	0.016	0.054	0.763	-0.0683	0.0526	0.1941
Beef	20022.ukbb.sumstats.gz	Birth weight	-0.053	0.034	0.117	-0.0283	0.0337	0.4013
Beef	20023.ukbb.sumstats.gz	Mean time to correctly identify matches	-0.05	0.033	0.132	-0.0584	0.0313	0.0621
Beef	20107_100.ukbb.sumstats.gz	Illnesses of father: None of the above (group 1)	-0.132	0.066	0.044	-0.1499	0.0683	0.0281
Beef	20107_101.ukbb.sumstats.gz	Illnesses of father: None of the above (group 2)	-0.126	0.073	0.086	-0.1249	0.0762	0.1011
Beef	20107_13.ukbb.sumstats.gz	Illnesses of father: Prostate cancer	0.046	0.083	0.578	0.1055	0.0892	0.2367
Beef	20107_1.ukbb.sumstats.gz	Illnesses of father: Heart disease	0.085	0.045	0.059	0.118	0.0472	0.0123
Beef	20107_3.ukbb.sumstats.gz	Illnesses of father: Lung cancer	0.153	0.053	0.004	0.0792	0.0559	0.1564
Beef	20107_6.ukbb.sumstats.gz	Illnesses of father: Chronic bronchitis/emphysema	0.105	0.061	0.086	0.0341	0.0624	0.5849
Beef	20107_8.ukbb.sumstats.gz	Illnesses of father: High blood pressure	0.096	0.054	0.078	0.108	0.0547	0.0483
Beef	20107_9.ukbb.sumstats.gz	Illnesses of father: Diabetes	0.18	0.05	0	0.1735	0.0503	0.0006
Beef	2010.ukbb.sumstats.gz	Suffer from nerves	-0.101	0.035	0.004	-0.1539	0.0363	2.2847e-05
Beef	20110_100.ukbb.sumstats.gz	Illnesses of mother: None of the above (group 1)	-0.181	0.055	0.001	-0.1746	0.0587	0.0029
Beef	20110_101.ukbb.sumstats.gz	Illnesses of mother: None of the above (group 2)	-0.052	0.079	0.516	-0.0426	0.078	0.585
Beef	20110_10.ukbb.sumstats.gz	Illnesses of mother: Alzheimers disease/dementia	0.111	0.121	0.357	0.1381	0.1233	0.2629
Beef	20110_1.ukbb.sumstats.gz	Illnesses of mother: Heart disease	0.096	0.065	0.137	0.1036	0.0657	0.1149
Beef	20110_5.ukbb.sumstats.gz	Illnesses of mother: Breast cancer	-0.003	0.076	0.968	0.0194	0.0719	0.7871
Beef	20110_6.ukbb.sumstats.gz	Illnesses of mother: Chronic bronchitis/emphysema	0.07	0.06	0.249	-0.0106	0.065	0.8708
Beef	20110_8.ukbb.sumstats.gz	Illnesses of mother: High blood pressure	0.046	0.045	0.308	0.0566	0.048	0.2386
Beef	20110_9.ukbb.sumstats.gz	Illnesses of mother: Diabetes	0.212	0.054	9.54e-05	0.2016	0.0545	0.0002
Beef	20111_100.ukbb.sumstats.gz	Illnesses of siblings: None of the above (group 1)	-0.262	0.048	5.01e-08	-0.2401	0.0482	6.3437e-07
Beef	20111_101.ukbb.sumstats.gz	Illnesses of siblings: None of the above (group 2)	0.042	0.079	0.596	0.0408	0.0776	0.5989
Beef	20111_12.ukbb.sumstats.gz	Illnesses of siblings: Severe depression	-0.137	0.064	0.031	-0.1107	0.0667	0.097
Beef	20111_1.ukbb.sumstats.gz	Illnesses of siblings: Heart disease	0.172	0.062	0.005	0.149	0.0631	0.0183
Beef	20111_2.ukbb.sumstats.gz	Illnesses of siblings: Stroke	0.185	0.109	0.092	0.1366	0.1136	0.2291
Beef	20111_8.ukbb.sumstats.gz	Illnesses of siblings: High blood pressure	0.199	0.045	9.33e-06	0.1903	0.0466	4.3788e-05
Beef	20111_9.ukbb.sumstats.gz	Illnesses of siblings: Diabetes	0.241	0.059	4.48e-05	0.2414	0.0604	6.3967e-05
Beef	20116_1.ukbb.sumstats.gz	Smoking status: Previous	-0.014	0.038	0.706	-0.0328	0.0392	0.4031
Beef	20116_2.ukbb.sumstats.gz	Smoking status: Current	0.119	0.039	0.002	0.045	0.0403	0.2642
Beef	20117_0.ukbb.sumstats.gz	Alcohol drinker status: Never	-0.282	0.054	1.34e-07	-0.3073	0.0554	2.9142e-08
Beef	20117_1.ukbb.sumstats.gz	Alcohol drinker status: Previous	-0.206	0.056	0	-0.258	0.0562	4.3538e-06
Beef	20118_11.ukbb.sumstats.gz	Home area population density - urban or rural: Scotland - Large Urban Area	0.035	0.093	0.703	0.1107	0.0931	0.2346
Beef	20118_7.ukbb.sumstats.gz	Home area population density - urban or rural: England/Wales - Village - less sparse	0.069	0.147	0.638	0.1808	0.1539	0.2399
Beef	20127.ukbb.sumstats.gz	Neuroticism score	-0.11	0.029	0	-0.1492	0.0298	5.4769e-07
Beef	20150.ukbb.sumstats.gz	Forced expiratory volume in 1-second (FEV1)_ Best measure	-0.069	0.029	0.019	-0.0517	0.0312	0.098
Beef	20151.ukbb.sumstats.gz	Forced vital capacity (FVC)_ Best measure	-0.08	0.029	0.006	-0.0704	0.0307	0.0218
Beef	20152.ukbb.sumstats.gz	Reproduciblity of spirometry measurement using ERS/ATS criteria	0.11	0.067	0.098	0.1074	0.066	0.1039
Beef	20153.ukbb.sumstats.gz	Forced expiratory volume in 1-second (FEV1)_ predicted	0	0.035	0.991	0.0026	0.0342	0.9386
Beef	20154.ukbb.sumstats.gz	Forced expiratory volume in 1-second (FEV1)_ predicted percentage	-0.054	0.036	0.133	-0.0338	0.0377	0.3708
Beef	20160.ukbb.sumstats.gz	Ever smoked	0.036	0.035	0.305	0.0122	0.0371	0.742
Beef	20161.ukbb.sumstats.gz	Pack years of smoking PREVIEW ONLY	0.191	0.042	4.77e-06	0.1245	0.0429	0.0037
Beef	20162.ukbb.sumstats.gz	Pack years adult smoking as proportion of life span exposed to smoking PREVIEW ONLY	0.173	0.039	1.13e-05	0.1023	0.0405	0.0115
Beef	2020.ukbb.sumstats.gz	Loneliness_ isolation	-0.022	0.039	0.577	-0.0587	0.0384	0.1264
Beef	2030.ukbb.sumstats.gz	Guilty feelings	-0.17	0.037	4.57e-06	-0.1736	0.0373	3.2697e-06
Beef	2040.ukbb.sumstats.gz	Risk taking	0.042	0.034	0.219	0.0562	0.0362	0.1206
Beef	2050.ukbb.sumstats.gz	Frequency of depressed mood in last 2 weeks	-0.076	0.038	0.046	-0.1099	0.0388	0.0046
Beef	2060.ukbb.sumstats.gz	Frequency of unenthusiasm / disinterest in last 2 weeks	-0.003	0.039	0.935	-0.0526	0.0407	0.1957
Beef	2070.ukbb.sumstats.gz	Frequency of tenseness / restlessness in last 2 weeks	-0.052	0.035	0.145	-0.0859	0.0379	0.0232
Beef	2080.ukbb.sumstats.gz	Frequency of tiredness / lethargy in last 2 weeks	0.013	0.034	0.694	-0.0129	0.0339	0.7039
Beef	2090.ukbb.sumstats.gz	Seen doctor (GP) for nerves_ anxiety_ tension or depression	-0.03	0.036	0.396	-0.0572	0.037	0.122
Beef	21001.ukbb.sumstats.gz	Body mass index (BMI)	0.218	0.03	5.35e-13	0.2524	0.0294	7.9826e-18
Beef	21002.ukbb.sumstats.gz	Weight	0.175	0.027	1.12e-10	0.2172	0.027	7.8433e-16
Beef	2100.ukbb.sumstats.gz	Seen a psychiatrist for nerves_ anxiety_ tension or depression	-0.107	0.046	0.021	-0.1392	0.049	0.0045
Beef	21021.ukbb.sumstats.gz	Pulse wave Arterial Stiffness index	0.126	0.057	0.027	0.0803	0.0598	0.1793
Beef	2178.ukbb.sumstats.gz	Overall health rating	0.137	0.027	3.18e-07	0.0889	0.0274	0.0012
Beef	2188.ukbb.sumstats.gz	Long-standing illness_ disability or infirmity	0.133	0.037	0	0.1242	0.0393	0.0016
Beef	2207.ukbb.sumstats.gz	Wears glasses or contact lenses	0.121	0.055	0.027	0.1774	0.059	0.0027
Beef	22126.ukbb.sumstats.gz	Doctor diagnosed hayfever or allergic rhinitis	0.049	0.05	0.334	0.0643	0.0514	0.2112
Beef	22127.ukbb.sumstats.gz	Doctor diagnosed asthma	0.051	0.053	0.34	0.0636	0.0555	0.2513
Beef	2227.ukbb.sumstats.gz	Other eye problems	-0.021	0.067	0.75	-0.0248	0.072	0.7308
Beef	2247_1.ukbb.sumstats.gz	Hearing difficulty/problems: Yes	0.018	0.041	0.661	0.0283	0.0411	0.4916
Beef	22502.ukbb.sumstats.gz	Cough on most days	0.14	0.069	0.043	0.1094	0.0693	0.1141
Beef	22504.ukbb.sumstats.gz	Bring up phlegm/sputum/mucus on most days	0.219	0.086	0.011	0.1707	0.0854	0.0455
Beef	22506_113.ukbb.sumstats.gz	Tobacco smoking: Ex-smoker	-0.079	0.054	0.142	-0.107	0.0554	0.0537
Beef	2257.ukbb.sumstats.gz	Hearing difficulty/problems with background noise	-0.056	0.037	0.131	-0.0466	0.0377	0.216
Beef	2296.ukbb.sumstats.gz	Falls in the last year	0.176	0.041	1.62e-05	0.1767	0.0401	1.0691e-05
Beef	2306.ukbb.sumstats.gz	Weight change compared with 1 year ago	0.27	0.071	0	0.1914	0.0712	0.0072
Beef	23099.ukbb.sumstats.gz	Body fat percentage	0.225	0.03	8.41e-14	0.2405	0.0299	8.016e-16
Beef	23100.ukbb.sumstats.gz	Whole body fat mass	0.221	0.029	3.43e-14	0.2503	0.0288	3.3667e-18
Beef	23101.ukbb.sumstats.gz	Whole body fat-free mass	0.101	0.025	6.2e-05	0.1497	0.0256	4.9785e-09
Beef	23102.ukbb.sumstats.gz	Whole body water mass	0.102	0.025	5.77e-05	0.1499	0.0255	4.123e-09
Beef	23105.ukbb.sumstats.gz	Basal metabolic rate	0.123	0.026	1.49e-06	0.1708	0.0257	3.1968e-11
Beef	23106.ukbb.sumstats.gz	Impedance of whole body	-0.099	0.026	0	-0.1527	0.0251	1.2433e-09
Beef	23107.ukbb.sumstats.gz	Impedance of leg (right)	-0.061	0.025	0.015	-0.1257	0.0246	3.1185e-07
Beef	23108.ukbb.sumstats.gz	Impedance of leg (left)	-0.063	0.025	0.013	-0.1288	0.0247	1.7796e-07
Beef	23109.ukbb.sumstats.gz	Impedance of arm (right)	-0.145	0.027	6.89e-08	-0.1812	0.0262	4.6742e-12
Beef	23110.ukbb.sumstats.gz	Impedance of arm (left)	-0.131	0.027	1.01e-06	-0.1663	0.0264	2.9168e-10
Beef	23111.ukbb.sumstats.gz	Leg fat percentage (right)	0.233	0.03	7.92e-15	0.2424	0.0296	2.6593e-16
Beef	23112.ukbb.sumstats.gz	Leg fat mass (right)	0.227	0.03	1.84e-14	0.2544	0.0292	2.6211e-18
Beef	23113.ukbb.sumstats.gz	Leg fat-free mass (right)	0.106	0.026	3.94e-05	0.1597	0.0258	5.625e-10
Beef	23114.ukbb.sumstats.gz	Leg predicted mass (right)	0.106	0.026	4.35e-05	0.1592	0.0258	6.6798e-10
Beef	23115.ukbb.sumstats.gz	Leg fat percentage (left)	0.232	0.03	7.34e-15	0.2424	0.0296	2.456e-16
Beef	23116.ukbb.sumstats.gz	Leg fat mass (left)	0.226	0.029	1.49e-14	0.2537	0.029	2.3133e-18
Beef	23117.ukbb.sumstats.gz	Leg fat-free mass (left)	0.118	0.026	6.14e-06	0.1708	0.0261	6.5463e-11
Beef	23118.ukbb.sumstats.gz	Leg predicted mass (left)	0.119	0.026	5.42e-06	0.1711	0.0261	5.7798e-11
Beef	23119.ukbb.sumstats.gz	Arm fat percentage (right)	0.195	0.032	6.49e-10	0.2228	0.0312	1.0063e-12
Beef	23120.ukbb.sumstats.gz	Arm fat mass (right)	0.212	0.03	2.55e-12	0.2469	0.0296	7.3143e-17
Beef	23121.ukbb.sumstats.gz	Arm fat-free mass (right)	0.142	0.026	4.09e-08	0.1848	0.026	1.2121e-12
Beef	23122.ukbb.sumstats.gz	Arm predicted mass (right)	0.139	0.026	8.74e-08	0.1823	0.0261	3.0383e-12
Beef	23123.ukbb.sumstats.gz	Arm fat percentage (left)	0.204	0.032	9.18e-11	0.2335	0.031	4.8165e-14
Beef	23124.ukbb.sumstats.gz	Arm fat mass (left)	0.216	0.03	9.53e-13	0.2511	0.0296	2.2159e-17
Beef	23125.ukbb.sumstats.gz	Arm fat-free mass (left)	0.141	0.026	8.23e-08	0.1826	0.0265	5.9022e-12
Beef	23126.ukbb.sumstats.gz	Arm predicted mass (left)	0.141	0.026	5.72e-08	0.1831	0.0264	3.8107e-12
Beef	23127.ukbb.sumstats.gz	Trunk fat percentage	0.215	0.03	5.86e-13	0.2312	0.0297	6.6441e-15
Beef	23128.ukbb.sumstats.gz	Trunk fat mass	0.21	0.029	2.8e-13	0.2389	0.0284	4.2985e-17
Beef	23129.ukbb.sumstats.gz	Trunk fat-free mass	0.078	0.025	0.002	0.1235	0.0256	1.4231e-06
Beef	23130.ukbb.sumstats.gz	Trunk predicted mass	0.078	0.025	0.002	0.1238	0.0257	1.4383e-06
Beef	2316.ukbb.sumstats.gz	Wheeze or whistling in the chest in last year	0.134	0.036	0	0.0957	0.0375	0.0107
Beef	2335.ukbb.sumstats.gz	Chest pain or discomfort	0.121	0.041	0.003	0.1	0.0415	0.016
Beef	2345.ukbb.sumstats.gz	Ever had bowel cancer screening	0.061	0.06	0.311	0.1	0.0629	0.112
Beef	2355.ukbb.sumstats.gz	Most recent bowel cancer screening	0.041	0.113	0.718	0.0912	0.1192	0.4441
Beef	2365.ukbb.sumstats.gz	Ever had prostate specific antigen (PSA) test	-0.08	0.058	0.164	-0.0441	0.0605	0.4666
Beef	2375.ukbb.sumstats.gz	Relative age of first facial hair	0.018	0.037	0.635	0.021	0.0371	0.571
Beef	2385.ukbb.sumstats.gz	Relative age voice broke	-0.027	0.039	0.483	-0.0121	0.0387	0.7547
Beef	2395_2.ukbb.sumstats.gz	Hair/balding pattern: Pattern 2	0.106	0.045	0.018	0.0809	0.0475	0.0888
Beef	2395_3.ukbb.sumstats.gz	Hair/balding pattern: Pattern 3	-0.023	0.046	0.612	-0.0082	0.0504	0.8711
Beef	2395_4.ukbb.sumstats.gz	Hair/balding pattern: Pattern 4	-0.047	0.032	0.133	-0.0448	0.0326	0.1695
Beef	2405.ukbb.sumstats.gz	Number of children fathered	0.166	0.055	0.002	0.1455	0.0561	0.0094
Beef	2415.ukbb.sumstats.gz	Had major operations	0.091	0.066	0.169	0.0989	0.0691	0.1524
Beef	2443.ukbb.sumstats.gz	Diabetes diagnosed by doctor	0.203	0.038	7.31e-08	0.2204	0.0395	2.4509e-08
Beef	2453.ukbb.sumstats.gz	Cancer diagnosed by doctor	0.073	0.085	0.392	0.0936	0.0901	0.2988
Beef	2463.ukbb.sumstats.gz	Fractured/broken bones in last 5 years	0.058	0.05	0.249	0.0472	0.0519	0.3627
Beef	2473.ukbb.sumstats.gz	Other serious medical condition/disability diagnosed by doctor	0.098	0.048	0.043	0.1355	0.048	0.0048
Beef	2492.ukbb.sumstats.gz	Taking other prescription medications	0.093	0.041	0.021	0.0688	0.04	0.0859
Beef	2624.ukbb.sumstats.gz	Frequency of heavy DIY in last 4 weeks	0.115	0.072	0.109	0.0904	0.0728	0.2143
Beef	2634.ukbb.sumstats.gz	Duration of heavy DIY	0.121	0.063	0.055	0.1138	0.0607	0.0607
Beef	2644.ukbb.sumstats.gz	Light smokers_ at least 100 smokes in lifetime	-0.001	0.052	0.98	-0.0422	0.0533	0.4293
Beef	2664_3.ukbb.sumstats.gz	Reason for reducing amount of alcohol drunk: Health precaution	-0.223	0.055	5.84e-05	-0.1969	0.055	0.0003
Beef	2714.ukbb.sumstats.gz	Age when periods started (menarche)	-0.025	0.032	0.432	-0.0622	0.0311	0.0454
Beef	2724.ukbb.sumstats.gz	Had menopause	0.096	0.071	0.181	0.1152	0.0753	0.1258
Beef	2734.ukbb.sumstats.gz	Number of live births	0.112	0.039	0.004	0.0772	0.0415	0.0632
Beef	2744.ukbb.sumstats.gz	Birth weight of first child	-0.035	0.038	0.354	0.0147	0.0366	0.6882
Beef	2754.ukbb.sumstats.gz	Age at first live birth	-0.116	0.034	0.001	-0.0047	0.0373	0.8994
Beef	2764.ukbb.sumstats.gz	Age at last live birth	-0.193	0.041	1.95e-06	-0.0842	0.043	0.0499
Beef	2774.ukbb.sumstats.gz	Ever had stillbirth_ spontaneous miscarriage or termination	-0.082	0.061	0.176	-0.0985	0.0622	0.113
Beef	2784.ukbb.sumstats.gz	Ever taken oral contraceptive pill	0.167	0.066	0.012	0.1629	0.0691	0.0183
Beef	2794.ukbb.sumstats.gz	Age started oral contraceptive pill	-0.114	0.045	0.011	-0.0353	0.0472	0.4551
Beef	2814.ukbb.sumstats.gz	Ever used hormone-replacement therapy (HRT)	0.235	0.048	9.29e-07	0.1882	0.0501	0.0002
Beef	2834.ukbb.sumstats.gz	Bilateral oophorectomy (both ovaries removed)	0.225	0.069	0.001	0.1574	0.0752	0.0365
Beef	2844.ukbb.sumstats.gz	Had other major operations	0.178	0.049	0	0.1993	0.0492	5.0986e-05
Beef	2877_3.ukbb.sumstats.gz	Type of tobacco previously smoked: Cigars or pipes	0.119	0.108	0.273	0.1726	0.1105	0.1182
Beef	2887.ukbb.sumstats.gz	Number of cigarettes previously smoked daily	0.096	0.047	0.042	0.0661	0.0478	0.1666
Beef	2907.ukbb.sumstats.gz	Ever stopped smoking for 6+ months	0.076	0.093	0.417	0.0502	0.0903	0.5785
Beef	2926.ukbb.sumstats.gz	Number of unsuccessful stop-smoking attempts	0.147	0.063	0.02	0.1443	0.0648	0.0258
Beef	2986.ukbb.sumstats.gz	Started insulin within one year diagnosis of diabetes	-0.125	0.066	0.059	-0.133	0.0854	0.1192
Beef	3005.ukbb.sumstats.gz	Fracture resulting from simple fall	0.042	0.093	0.649	0.0496	0.0907	0.5845
Beef	30510.ukbb.sumstats.gz	Creatinine (enzymatic) in urine	0.131	0.036	0	0.1015	0.0351	0.0038
Beef	30520.ukbb.sumstats.gz	Potassium in urine	0.024	0.042	0.563	0.0289	0.0416	0.4877
Beef	30530.ukbb.sumstats.gz	Sodium in urine	0.192	0.032	3.05e-09	0.1395	0.0318	1.1891e-05
Beef	3062.ukbb.sumstats.gz	Forced vital capacity (FVC)	-0.057	0.03	0.053	-0.0498	0.0313	0.1112
Beef	3063.ukbb.sumstats.gz	Forced expiratory volume in 1-second (FEV1)	-0.054	0.029	0.061	-0.038	0.0314	0.2266
Beef	3064.ukbb.sumstats.gz	Peak expiratory flow (PEF)	0.043	0.029	0.146	0.074	0.0313	0.0181
Beef	3090.ukbb.sumstats.gz	Used an inhaler for chest within last hour	-0.076	0.094	0.415	-0.0872	0.0966	0.3666
Beef	3393.ukbb.sumstats.gz	Hearing aid user	0.069	0.061	0.261	0.0813	0.0625	0.1932
Beef	3404.ukbb.sumstats.gz	Neck/shoulder pain for 3+ months	0.081	0.093	0.38	0.0366	0.0907	0.6862
Beef	3456.ukbb.sumstats.gz	Number of cigarettes currently smoked daily (current cigarette smokers)	0.09	0.076	0.237	0.0506	0.0735	0.4915
Beef	3466.ukbb.sumstats.gz	Time from waking to first cigarette	-0.142	0.082	0.085	-0.046	0.0776	0.5538
Beef	3476.ukbb.sumstats.gz	Difficulty not smoking for 1 day	0.14	0.074	0.057	0.1263	0.072	0.0793
Beef	3526.ukbb.sumstats.gz	Mothers age at death	-0.114	0.059	0.054	-0.0106	0.0568	0.852
Beef	3571.ukbb.sumstats.gz	Back pain for 3+ months	0.103	0.064	0.106	0.0611	0.0686	0.3728
Beef	3591.ukbb.sumstats.gz	Ever had hysterectomy (womb removed)	0.143	0.069	0.038	0.0796	0.0746	0.286
Beef	3606.ukbb.sumstats.gz	Chest pain or discomfort walking normally	0.202	0.062	0.001	0.122	0.0649	0.0601
Beef	3637.ukbb.sumstats.gz	Frequency of other exercises in last 4 weeks	-0.22	0.065	0.001	-0.22	0.0701	0.0017
Beef	3647.ukbb.sumstats.gz	Duration of other exercises	0.082	0.075	0.274	0.0177	0.0741	0.811
Beef	3710.ukbb.sumstats.gz	Length of menstrual cycle	-0.063	0.07	0.371	-0.0383	0.0717	0.5926
Beef	3731.ukbb.sumstats.gz	Former alcohol drinker	0.118	0.073	0.104	0.0887	0.0734	0.2271
Beef	3773.ukbb.sumstats.gz	Knee pain for 3+ months	0.209	0.092	0.023	0.1834	0.0935	0.0499
Beef	3799.ukbb.sumstats.gz	Headaches for 3+ months	0.045	0.064	0.482	0.0279	0.0643	0.6645
Beef	3849.ukbb.sumstats.gz	Number of pregnancy terminations	-0.13	0.069	0.061	-0.1645	0.0731	0.0245
Beef	399.ukbb.sumstats.gz	Number of incorrect matches in round	-0.136	0.037	0	-0.173	0.0381	5.6615e-06
Beef	40001_E854.ukbb.sumstats.gz	Underlying (primary) cause of death: ICD10: E85.4 Organ-limited amyloidosis	0.004	0.195	0.982	0.0769	0.1729	0.6566
Beef	40001_J841.ukbb.sumstats.gz	Underlying (primary) cause of death: ICD10: J84.1 Other interstitial pulmonary diseases with fibrosis	0.039	0.133	0.768	0.0829	0.1401	0.5542
Beef	4079.ukbb.sumstats.gz	Diastolic blood pressure_ automated reading	0.155	0.028	4.86e-08	0.141	0.0309	4.9097e-06
Beef	4080.ukbb.sumstats.gz	Systolic blood pressure_ automated reading	0.113	0.031	0	0.0925	0.0325	0.0044
Beef	4106.ukbb.sumstats.gz	Heel bone mineral density (BMD) T-score_ automated (left)	-0.023	0.032	0.473	-0.0071	0.0306	0.817
Beef	4125.ukbb.sumstats.gz	Heel bone mineral density (BMD) T-score_ automated (right)	-0.025	0.032	0.437	-0.0117	0.0311	0.7064
Beef	4194.ukbb.sumstats.gz	Pulse rate	0.082	0.035	0.021	0.0741	0.0355	0.0365
Beef	4195.ukbb.sumstats.gz	Pulse wave reflection index	0.069	0.051	0.179	0.0665	0.0528	0.2082
Beef	4196.ukbb.sumstats.gz	Pulse wave peak to peak time	-0.145	0.057	0.011	-0.0979	0.0606	0.1061
Beef	4501.ukbb.sumstats.gz	Non-accidental death in close genetic family	0.192	0.088	0.029	0.212	0.0924	0.0218
Beef	4526.ukbb.sumstats.gz	Happiness	-0.13	0.045	0.004	-0.0996	0.0454	0.0282
Beef	4537.ukbb.sumstats.gz	Work/job satisfaction	0.041	0.063	0.516	0.0428	0.0606	0.4799
Beef	4548.ukbb.sumstats.gz	Health satisfaction	0.103	0.044	0.018	0.1008	0.0433	0.0199
Beef	4559.ukbb.sumstats.gz	Family relationship satisfaction	-0.176	0.049	0	-0.1557	0.0487	0.0014
Beef	4570.ukbb.sumstats.gz	Friendships satisfaction	-0.191	0.05	0	-0.1569	0.0497	0.0016
Beef	4581.ukbb.sumstats.gz	Financial situation satisfaction	0.065	0.052	0.218	0.0139	0.0537	0.7962
Beef	4598.ukbb.sumstats.gz	Ever depressed for a whole week	-0.099	0.046	0.031	-0.1015	0.0512	0.0476
Beef	4620.ukbb.sumstats.gz	Number of depression episodes	-0.082	0.097	0.395	-0.0814	0.0958	0.3952
Beef	4631.ukbb.sumstats.gz	Ever unenthusiastic/disinterested for a whole week	-0.162	0.053	0.002	-0.1592	0.0571	0.0053
Beef	4642.ukbb.sumstats.gz	Ever manic/hyper for 2 days	0.058	0.088	0.511	0.0381	0.0894	0.6703
Beef	4653.ukbb.sumstats.gz	Ever highly irritable/argumentative for 2 days	0.023	0.052	0.655	-0.0233	0.0551	0.6721
Beef	46.ukbb.sumstats.gz	Hand grip strength (left)	-0.01	0.03	0.744	-0.0001	0.0314	0.9971
Beef	4717.ukbb.sumstats.gz	Shortness of breath walking on level ground	0.209	0.051	3.94e-05	0.1611	0.0515	0.0018
Beef	4728.ukbb.sumstats.gz	Leg pain on walking	0.18	0.047	0	0.1513	0.0481	0.0017
Beef	47.ukbb.sumstats.gz	Hand grip strength (right)	0.003	0.03	0.919	0.0197	0.0309	0.5249
Beef	4803_11.ukbb.sumstats.gz	Tinnitus: Yes_ now most or all of the time	-0.051	0.064	0.424	-0.0628	0.0674	0.3513
Beef	4803_13.ukbb.sumstats.gz	Tinnitus: Yes_ now some of the time	-0.064	0.132	0.626	-0.1348	0.138	0.3283
Beef	4803_14.ukbb.sumstats.gz	Tinnitus: Yes_ but not now_ but have in the past	0.045	0.09	0.621	0.0547	0.0936	0.5589
Beef	4825.ukbb.sumstats.gz	Noisy workplace	0.16	0.05	0.001	0.0627	0.0519	0.2266
Beef	4836.ukbb.sumstats.gz	Loud music exposure frequency	-0.064	0.066	0.333	-0.0641	0.0699	0.3598
Beef	48.ukbb.sumstats.gz	Waist circumference	0.223	0.03	1.22e-13	0.2546	0.0294	4.4735e-18
Beef	49.ukbb.sumstats.gz	Hip circumference	0.172	0.028	1.61e-09	0.2147	0.0279	1.3705e-14
Beef	5057.ukbb.sumstats.gz	Number of older siblings	0.165	0.161	0.307	0.0713	0.1346	0.596
Beef	50.ukbb.sumstats.gz	Standing height	-0.032	0.024	0.187	-0.0155	0.0239	0.5164
Beef	5364.ukbb.sumstats.gz	Average weekly intake of other alcoholic drinks	-0.148	0.183	0.419	-0.1781	0.167	0.2863
Beef	6032.ukbb.sumstats.gz	Maximum workload during fitness test	-0.155	0.079	0.048	-0.1364	0.0851	0.1087
Beef	6033.ukbb.sumstats.gz	Maximum heart rate during fitness test	-0.087	0.065	0.182	-0.1171	0.0666	0.0787
Beef	6034.ukbb.sumstats.gz	Target heart rate achieved	-0.029	0.091	0.749	-0.0372	0.0932	0.6899
Beef	6038.ukbb.sumstats.gz	Number of trend entries	-0.204	0.098	0.039	-0.1997	0.1035	0.0537
Beef	6039.ukbb.sumstats.gz	Duration of fitness test	-0.162	0.119	0.172	-0.1638	0.1241	0.1867
Beef	6138_100.ukbb.sumstats.gz	Qualifications: None of the above	0.111	0.03	0	-0.0399	0.0323	0.2164
Beef	6138_1.ukbb.sumstats.gz	Qualifications: College or University degree	-0.163	0.026	2.17e-10	-0.0145	0.0276	0.5982
Beef	6138_2.ukbb.sumstats.gz	Qualifications: A levels/AS levels or equivalent	-0.116	0.03	0	0.0267	0.0324	0.4093
Beef	6138_3.ukbb.sumstats.gz	Qualifications: O levels/GCSEs or equivalent	-0.027	0.036	0.451	0.0919	0.0384	0.0167
Beef	6138_4.ukbb.sumstats.gz	Qualifications: CSEs or equivalent	0.132	0.046	0.004	0.0031	0.047	0.9468
Beef	6138_5.ukbb.sumstats.gz	Qualifications: NVQ or HND or HNC or equivalent	0.197	0.052	0	0.1022	0.059	0.0833
Beef	6138_6.ukbb.sumstats.gz	Qualifications: Other professional qualifications eg: nursing_ teaching	-0.068	0.039	0.082	0.082	0.0432	0.0575
Beef	6142_1.ukbb.sumstats.gz	Current employment status: In paid employment or self-employed	-0.181	0.073	0.014	-0.1516	0.072	0.0353
Beef	6142_2.ukbb.sumstats.gz	Current employment status: Retired	0.102	0.077	0.186	0.1828	0.0747	0.0144
Beef	6142_3.ukbb.sumstats.gz	Current employment status: Looking after home and/or family	0.037	0.087	0.666	0.0813	0.089	0.3607
Beef	6142_4.ukbb.sumstats.gz	Current employment status: Unable to work because of sickness or disability	0.141	0.046	0.002	0.0646	0.0475	0.1738
Beef	6142_6.ukbb.sumstats.gz	Current employment status: Doing unpaid or voluntary work	-0.151	0.068	0.025	0.0012	0.0701	0.9861
Beef	6143_1.ukbb.sumstats.gz	Transport type for commuting to job workplace: Car/motor vehicle	0.461	0.063	2.28e-13	0.3938	0.0615	1.4947e-10
Beef	6143_2.ukbb.sumstats.gz	Transport type for commuting to job workplace: Walk	-0.24	0.069	0	-0.1794	0.068	0.0083
Beef	6143_3.ukbb.sumstats.gz	Transport type for commuting to job workplace: Public transport	-0.233	0.059	8.16e-05	-0.1098	0.0596	0.0653
Beef	6143_4.ukbb.sumstats.gz	Transport type for commuting to job workplace: Cycle	-0.269	0.053	4.09e-07	-0.1651	0.0571	0.0038
Beef	6145_100.ukbb.sumstats.gz	Illness_ injury_ bereavement_ stress in last 2 years: None of the above	-0.079	0.048	0.101	-0.056	0.049	0.2534
Beef	6145_1.ukbb.sumstats.gz	Illness_ injury_ bereavement_ stress in last 2 years: Serious illness_ injury or assault to yourself	0.136	0.058	0.018	0.1275	0.0572	0.0259
Beef	6145_2.ukbb.sumstats.gz	Illness_ injury_ bereavement_ stress in last 2 years: Serious illness_ injury or assault of a close relative	0.13	0.07	0.063	0.2109	0.0731	0.0039
Beef	6145_3.ukbb.sumstats.gz	Illness_ injury_ bereavement_ stress in last 2 years: Death of a close relative	0.114	0.077	0.139	0.0334	0.0789	0.6723
Beef	6145_5.ukbb.sumstats.gz	Illness_ injury_ bereavement_ stress in last 2 years: Marital separation/divorce	-0.054	0.096	0.572	-0.0782	0.0997	0.4329
Beef	6145_6.ukbb.sumstats.gz	Illness_ injury_ bereavement_ stress in last 2 years: Financial difficulties	0.06	0.042	0.157	0.0234	0.044	0.5951
Beef	6147_1.ukbb.sumstats.gz	Reason for glasses/contact lenses: For short-sightedness_ i.e. only or mainly for distance viewing such as driving_ cinema etc (called myopia)	-0.082	0.053	0.121	-0.0182	0.0556	0.7431
Beef	6147_2.ukbb.sumstats.gz	Reason for glasses/contact lenses: For long-sightedness_ i.e. for distance and near_ but particularly for near tasks like reading (called hypermetropia)	0.033	0.067	0.622	-0.0121	0.0711	0.8653
Beef	6147_3.ukbb.sumstats.gz	Reason for glasses/contact lenses: For just reading/near work as you are getting older (called presbyopia)	0.046	0.101	0.649	0.0686	0.1027	0.5046
Beef	6147_4.ukbb.sumstats.gz	Reason for glasses/contact lenses: For astigmatism	-0.118	0.062	0.056	-0.0176	0.0666	0.7919
Beef	6148_1.ukbb.sumstats.gz	Eye problems/disorders: Diabetes related eye disease	0.227	0.079	0.004	0.2232	0.085	0.0086
Beef	6148_2.ukbb.sumstats.gz	Eye problems/disorders: Glaucoma	0.117	0.06	0.051	0.1141	0.0575	0.0474
Beef	6148_3.ukbb.sumstats.gz	Eye problems/disorders: Injury or trauma resulting in loss of vision	-0.072	0.318	0.821	-0.1037	0.2745	0.7055
Beef	6148_4.ukbb.sumstats.gz	Eye problems/disorders: Cataract	0.156	0.07	0.027	0.1633	0.0759	0.0315
Beef	6149_100.ukbb.sumstats.gz	Mouth/teeth dental problems: None of the above	-0.059	0.04	0.143	-0.0004	0.0435	0.9919
Beef	6149_1.ukbb.sumstats.gz	Mouth/teeth dental problems: Mouth ulcers	-0.042	0.043	0.326	-0.0364	0.0478	0.4463
Beef	6149_2.ukbb.sumstats.gz	Mouth/teeth dental problems: Painful gums	0.058	0.075	0.444	0.0415	0.0783	0.5961
Beef	6149_3.ukbb.sumstats.gz	Mouth/teeth dental problems: Bleeding gums	0.068	0.05	0.176	0.0581	0.0522	0.2662
Beef	6149_4.ukbb.sumstats.gz	Mouth/teeth dental problems: Loose teeth	0.147	0.057	0.01	0.1229	0.0565	0.0296
Beef	6149_5.ukbb.sumstats.gz	Mouth/teeth dental problems: Toothache	-0.124	0.071	0.084	-0.1004	0.0746	0.1785
Beef	6149_6.ukbb.sumstats.gz	Mouth/teeth dental problems: Dentures	0.087	0.037	0.018	0.0025	0.0411	0.9515
Beef	6150_100.ukbb.sumstats.gz	Vascular/heart problems diagnosed by doctor: None of the above	-0.149	0.031	1.62e-06	-0.1355	0.0317	1.879e-05
Beef	6150_1.ukbb.sumstats.gz	Vascular/heart problems diagnosed by doctor: Heart attack	0.128	0.05	0.011	0.1153	0.0522	0.0273
Beef	6150_2.ukbb.sumstats.gz	Vascular/heart problems diagnosed by doctor: Angina	0.151	0.052	0.004	0.1298	0.0529	0.0141
Beef	6150_4.ukbb.sumstats.gz	Vascular/heart problems diagnosed by doctor: High blood pressure	0.142	0.031	6.44e-06	0.1308	0.0322	4.9785e-05
Beef	6151_1.ukbb.sumstats.gz	Fractured bone site(s): Ankle	-0.051	0.075	0.498	-0.0887	0.0758	0.242
Beef	6151_5.ukbb.sumstats.gz	Fractured bone site(s): Wrist	0.113	0.078	0.147	0.1022	0.0814	0.2094
Beef	6151_6.ukbb.sumstats.gz	Fractured bone site(s): Arm	0.058	0.082	0.482	0.0479	0.0829	0.5635
Beef	6151_7.ukbb.sumstats.gz	Fractured bone site(s): Other bones	0.038	0.069	0.581	0.0292	0.0733	0.6906
Beef	6152_100.ukbb.sumstats.gz	Blood clot_ DVT_ bronchitis_ emphysema_ asthma_ rhinitis_ eczema_ allergy diagnosed by doctor: None of the above	-0.05	0.034	0.134	-0.0707	0.0353	0.0452
Beef	6152_5.ukbb.sumstats.gz	Blood clot_ DVT_ bronchitis_ emphysema_ asthma_ rhinitis_ eczema_ allergy diagnosed by doctor: Blood clot in the leg (DVT)	0.098	0.058	0.089	0.0638	0.0603	0.2898
Beef	6152_6.ukbb.sumstats.gz	Blood clot_ DVT_ bronchitis_ emphysema_ asthma_ rhinitis_ eczema_ allergy diagnosed by doctor: Emphysema/chronic bronchitis	0.029	0.062	0.642	-0.0321	0.0637	0.6138
Beef	6152_7.ukbb.sumstats.gz	Blood clot_ DVT_ bronchitis_ emphysema_ asthma_ rhinitis_ eczema_ allergy diagnosed by doctor: Blood clot in the lung	0.174	0.081	0.031	0.1606	0.0806	0.0463
Beef	6152_8.ukbb.sumstats.gz	Blood clot_ DVT_ bronchitis_ emphysema_ asthma_ rhinitis_ eczema_ allergy diagnosed by doctor: Asthma	0.037	0.038	0.331	0.0497	0.0384	0.1957
Beef	6152_9.ukbb.sumstats.gz	Blood clot_ DVT_ bronchitis_ emphysema_ asthma_ rhinitis_ eczema_ allergy diagnosed by doctor: Hayfever_ allergic rhinitis or eczema	0.038	0.033	0.257	0.0696	0.0356	0.0504
Beef	6153_100.ukbb.sumstats.gz	Medication for cholesterol_ blood pressure_ diabetes_ or take exogenous hormones: None of the above	-0.158	0.039	5.29e-05	-0.141	0.0395	0.0004
Beef	6153_1.ukbb.sumstats.gz	Medication for cholesterol_ blood pressure_ diabetes_ or take exogenous hormones: Cholesterol lowering medication	0.131	0.048	0.006	0.1312	0.0479	0.0062
Beef	6153_2.ukbb.sumstats.gz	Medication for cholesterol_ blood pressure_ diabetes_ or take exogenous hormones: Blood pressure medication	0.165	0.035	1.92e-06	0.1525	0.037	3.8219e-05
Beef	6153_4.ukbb.sumstats.gz	Medication for cholesterol_ blood pressure_ diabetes_ or take exogenous hormones: Hormone replacement therapy	-0.03	0.064	0.642	-0.082	0.0639	0.1991
Beef	6154_100.ukbb.sumstats.gz	Medication for pain relief_ constipation_ heartburn: None of the above	-0.127	0.036	0	-0.0838	0.0368	0.0229
Beef	6154_1.ukbb.sumstats.gz	Medication for pain relief_ constipation_ heartburn: Aspirin	0.136	0.054	0.012	0.1343	0.0566	0.0175
Beef	6154_2.ukbb.sumstats.gz	Medication for pain relief_ constipation_ heartburn: Ibuprofen (e.g. Nurofen)	0.089	0.048	0.067	0.0686	0.0484	0.1569
Beef	6154_3.ukbb.sumstats.gz	Medication for pain relief_ constipation_ heartburn: Paracetamol	0.133	0.037	0	0.0818	0.0388	0.0348
Beef	6154_5.ukbb.sumstats.gz	Medication for pain relief_ constipation_ heartburn: Omeprazole (e.g. Zanprol)	0.103	0.048	0.033	0.0534	0.0502	0.2873
Beef	6154_6.ukbb.sumstats.gz	Medication for pain relief_ constipation_ heartburn: Laxatives (e.g. Dulcolax_ Senokot)	0.017	0.059	0.766	-0.0216	0.0618	0.7268
Beef	6155_100.ukbb.sumstats.gz	Vitamin and mineral supplements: None of the above	0.213	0.041	1.8e-07	0.2054	0.0433	2.0735e-06
Beef	6155_1.ukbb.sumstats.gz	Vitamin and mineral supplements: Vitamin A	-0.214	0.097	0.028	-0.2088	0.1097	0.0571
Beef	6155_2.ukbb.sumstats.gz	Vitamin and mineral supplements: Vitamin B	-0.202	0.07	0.004	-0.1773	0.0705	0.012
Beef	6155_3.ukbb.sumstats.gz	Vitamin and mineral supplements: Vitamin C	-0.187	0.055	0.001	-0.1924	0.0582	0.0009
Beef	6155_4.ukbb.sumstats.gz	Vitamin and mineral supplements: Vitamin D	-0.188	0.076	0.014	-0.1522	0.0796	0.0559
Beef	6155_5.ukbb.sumstats.gz	Vitamin and mineral supplements: Vitamin E	-0.272	0.077	0	-0.2689	0.0769	0.0005
Beef	6155_7.ukbb.sumstats.gz	Vitamin and mineral supplements: Multivitamins +/- minerals	-0.217	0.045	1.1e-06	-0.2018	0.0479	2.5489e-05
Beef	6157_100.ukbb.sumstats.gz	Why stopped smoking: None of the above	0.168	0.06	0.005	0.1395	0.0606	0.0214
Beef	6157_2.ukbb.sumstats.gz	Why stopped smoking: Doctors advice	0.197	0.091	0.031	0.1276	0.0927	0.1684
Beef	6157_3.ukbb.sumstats.gz	Why stopped smoking: Health precaution	-0.251	0.053	1.86e-06	-0.1746	0.0544	0.0013
Beef	6158_1.ukbb.sumstats.gz	Why reduced smoking: Illness or ill health	0.174	0.108	0.108	0.1293	0.1007	0.199
Beef	6159_100.ukbb.sumstats.gz	Pain type(s) experienced in last month: None of the above	-0.108	0.034	0.002	-0.0525	0.0356	0.1395
Beef	6159_1.ukbb.sumstats.gz	Pain type(s) experienced in last month: Headache	-0.004	0.038	0.923	-0.032	0.0371	0.3894
Beef	6159_2.ukbb.sumstats.gz	Pain type(s) experienced in last month: Facial pain	-0.055	0.072	0.446	-0.0943	0.0758	0.2136
Beef	6159_3.ukbb.sumstats.gz	Pain type(s) experienced in last month: Neck or shoulder pain	0.1	0.038	0.008	0.0473	0.042	0.2599
Beef	6159_4.ukbb.sumstats.gz	Pain type(s) experienced in last month: Back pain	0.124	0.038	0.001	0.0675	0.0379	0.0748
Beef	6159_5.ukbb.sumstats.gz	Pain type(s) experienced in last month: Stomach or abdominal pain	-0.035	0.044	0.43	-0.0777	0.0453	0.0858
Beef	6159_6.ukbb.sumstats.gz	Pain type(s) experienced in last month: Hip pain	0.145	0.045	0.001	0.1089	0.0474	0.0215
Beef	6159_7.ukbb.sumstats.gz	Pain type(s) experienced in last month: Knee pain	0.175	0.036	1.43e-06	0.1412	0.0357	7.4958e-05
Beef	6159_8.ukbb.sumstats.gz	Pain type(s) experienced in last month: Pain all over the body	0.07	0.068	0.304	0.001	0.0705	0.9885
Beef	6162_1.ukbb.sumstats.gz	Types of transport used (excluding work): Car/motor vehicle	0.357	0.045	3.77e-15	0.3734	0.0469	1.6892e-15
Beef	6162_2.ukbb.sumstats.gz	Types of transport used (excluding work): Walk	-0.175	0.038	4.23e-06	-0.1046	0.0393	0.0077
Beef	6162_3.ukbb.sumstats.gz	Types of transport used (excluding work): Public transport	-0.252	0.047	7.96e-08	-0.1957	0.0502	9.6554e-05
Beef	6162_4.ukbb.sumstats.gz	Types of transport used (excluding work): Cycle	-0.275	0.04	5.72e-12	-0.2025	0.0422	1.6027e-06
Beef	6164_100.ukbb.sumstats.gz	Types of physical activity in last 4 weeks: None of the above	0.198	0.048	3.7e-05	0.126	0.0495	0.011
Beef	6164_1.ukbb.sumstats.gz	Types of physical activity in last 4 weeks: Walking for pleasure (not as a means of transport)	-0.141	0.037	0	-0.0658	0.0391	0.0927
Beef	6164_2.ukbb.sumstats.gz	Types of physical activity in last 4 weeks: Other exercises (eg: swimming_ cycling_ keep fit_ bowling)	-0.122	0.039	0.002	-0.0171	0.0416	0.68
Beef	6164_3.ukbb.sumstats.gz	Types of physical activity in last 4 weeks: Strenuous sports	-0.131	0.052	0.012	-0.0736	0.0518	0.1556
Beef	6164_4.ukbb.sumstats.gz	Types of physical activity in last 4 weeks: Light DIY (eg: pruning_ watering the lawn)	-0.066	0.043	0.128	0.018	0.0431	0.6765
Beef	6164_5.ukbb.sumstats.gz	Types of physical activity in last 4 weeks: Heavy DIY (eg: weeding_ lawn mowing_ carpentry_ digging)	-0.002	0.045	0.97	0.047	0.0487	0.3346
Beef	6177_100.ukbb.sumstats.gz	Medication for cholesterol_ blood pressure or diabetes: None of the above	-0.149	0.041	0	-0.1463	0.0411	0.0004
Beef	6177_1.ukbb.sumstats.gz	Medication for cholesterol_ blood pressure or diabetes: Cholesterol lowering medication	0.144	0.045	0.001	0.1511	0.0437	0.0005
Beef	6177_2.ukbb.sumstats.gz	Medication for cholesterol_ blood pressure or diabetes: Blood pressure medication	0.117	0.039	0.003	0.1156	0.0398	0.0037
Beef	6177_3.ukbb.sumstats.gz	Medication for cholesterol_ blood pressure or diabetes: Insulin	0.055	0.087	0.528	0.1016	0.113	0.3687
Beef	6179_100.ukbb.sumstats.gz	Mineral and other dietary supplements: None of the above	0.169	0.042	7.15e-05	0.1644	0.0436	0.0002
Beef	6179_1.ukbb.sumstats.gz	Mineral and other dietary supplements: Fish oil (including cod liver oil)	-0.123	0.043	0.004	-0.1289	0.0452	0.0044
Beef	6179_2.ukbb.sumstats.gz	Mineral and other dietary supplements: Glucosamine	-0.045	0.044	0.309	-0.0097	0.046	0.8329
Beef	6179_3.ukbb.sumstats.gz	Mineral and other dietary supplements: Calcium	-0.23	0.06	0	-0.2055	0.0614	0.0008
Beef	6179_4.ukbb.sumstats.gz	Mineral and other dietary supplements: Zinc	-0.305	0.061	7.01e-07	-0.2657	0.0647	3.9663e-05
Beef	6179_6.ukbb.sumstats.gz	Mineral and other dietary supplements: Selenium	-0.332	0.095	0	-0.2719	0.0946	0.0041
Beef	767.ukbb.sumstats.gz	Length of working week for main job	0.236	0.069	0.001	0.2154	0.0686	0.0017
Beef	777.ukbb.sumstats.gz	Frequency of travelling from home to job workplace	0.156	0.063	0.013	0.0237	0.0626	0.7051
Beef	78.ukbb.sumstats.gz	Heel bone mineral density (BMD) T-score_ automated	-0.034	0.026	0.195	-0.0186	0.0269	0.489
Beef	796.ukbb.sumstats.gz	Distance between home and job workplace	0.132	0.084	0.116	0.2386	0.0908	0.0086
Beef	806.ukbb.sumstats.gz	Job involves mainly walking or standing	0.015	0.036	0.687	-0.1241	0.0391	0.0015
Beef	816.ukbb.sumstats.gz	Job involves heavy manual or physical work	0.085	0.034	0.013	-0.0584	0.0374	0.1185
Beef	826.ukbb.sumstats.gz	Job involves shift work	0.101	0.052	0.051	-0.0052	0.0547	0.9238
Beef	845.ukbb.sumstats.gz	Age completed full time education	-0.066	0.033	0.047	0.0554	0.0347	0.1103
Beef	864.ukbb.sumstats.gz	Number of days/week walked 10+ minutes	-0.15	0.037	6.04e-05	-0.1936	0.0394	8.7646e-07
Beef	874.ukbb.sumstats.gz	Duration of walks	0.041	0.038	0.288	-0.0561	0.0409	0.1703
Beef	884.ukbb.sumstats.gz	Number of days/week of moderate physical activity 10+ minutes	-0.145	0.038	0	-0.201	0.0393	3.2049e-07
Beef	894.ukbb.sumstats.gz	Duration of moderate activity	-0.023	0.047	0.621	-0.1029	0.0466	0.0273
Beef	90088.ukbb.sumstats.gz	No-wear time bias adjusted acceleration standard deviation	-0.232	0.049	2.5e-06	-0.2412	0.0509	2.161e-06
Beef	904.ukbb.sumstats.gz	Number of days/week of vigorous physical activity 10+ minutes	-0.182	0.038	1.72e-06	-0.2064	0.041	4.905e-07
Beef	914.ukbb.sumstats.gz	Duration of vigorous activity	-0.066	0.048	0.174	-0.1326	0.0494	0.0073
Beef	924.ukbb.sumstats.gz	Usual walking pace	-0.26	0.03	1.37e-17	-0.2263	0.0311	3.2393e-13
Beef	943.ukbb.sumstats.gz	Frequency of stair climbing in last 4 weeks	-0.124	0.042	0.003	-0.0938	0.0405	0.0205
Beef	971.ukbb.sumstats.gz	Frequency of walking for pleasure in last 4 weeks	-0.016	0.051	0.747	-0.0812	0.0515	0.1148
Beef	981.ukbb.sumstats.gz	Duration walking for pleasure	-0.118	0.049	0.016	-0.066	0.0517	0.2015
Beef	adipogen.discovery.eur_.meta_.public.release.txt.noMHC.sumstats_deGC.gz	Adiponectin	-0.078	0.068	0.249	-0.0365	0.0707	0.6055
Beef	AgeFirstBirth_Pooled.txt.gz.sumstats.gz	Age of first birth	-0.12	0.037	0.001	-0.0244	0.0382	0.5228
Beef	Age_of_smoking.sumstats.gz	Age of smoking initiation	-0.223	0.096	0.021	-0.1976	0.0922	0.0322
Beef	als.sumstats.meta.txt.tab.sumstats.gz	Amyotrophic lateral sclerosis	-0.055	0.081	0.496	-0.0729	0.0823	0.3762
Beef	Application6818_SleepTrait_data_Lane_RESULTS_DATA_EXCESSIVE_DAYTIME_SLEEPINESS_all.txt.uniform.af.txt.noMHC.sumstats.gz	Excessive daytime sleepiness	0.006	0.049	0.911	0.0149	0.0489	0.7599
Beef	Application6818_SleepTrait_data_Lane_RESULTS_DATA_INSOMNIA_SYMPTOMS_all.txt.uniform.af.txt.noMHC.sumstats.gz	Insomnia	0.076	0.05	0.126	0.0318	0.0473	0.5016
Beef	B37.ukbb.sumstats.gz	Diagnoses - main ICD10: B37 Candidiasis	NA	NA	NA	-0.0912	0.3061	0.7657
Beef	Birthlength.sumstats.gz	Child birth length	-0.164	0.07	0.019	-0.1502	0.0702	0.0323
Beef	Birthweight.sumstats.gz	Child birth weight	-0.153	0.069	0.026	-0.1421	0.0723	0.0493
Beef	BMI_2010.sumstats_deGC.gz	Body mass index	0.096	0.039	0.015	0.1519	0.0367	3.442e-05
Beef	body_fat_percentage_GWAS_PLUS_MC_ALL_ancestry_se_Sex_combined_for_locus_zoom_plot.TBL.txt.tab.sumstats.gz	Body fat	0.05	0.048	0.293	0.0807	0.0476	0.0903
Beef	BW3_EUR_summary_stats.txt.gz.tab.sumstats.gz	Birth weight	-0.091	0.038	0.017	-0.0688	0.0386	0.075
Beef	C44.ukbb.sumstats.gz	Diagnoses - main ICD10: C44 Other malignant neoplasms of skin	-0.106	0.07	0.129	-0.1161	0.0742	0.1179
Beef	C50.ukbb.sumstats.gz	Diagnoses - main ICD10: C50 Malignant neoplasm of breast	0.087	0.07	0.218	0.0983	0.0713	0.1683
Beef	C61.ukbb.sumstats.gz	Diagnoses - main ICD10: C61 Malignant neoplasm of prostate	-0.104	0.093	0.263	-0.0935	0.1003	0.3513
Beef	cad.add.160614.website.txt.tab.noMHC.sumstats_deGC.gz	Coronary artery disease	0.09	0.038	0.017	0.066	0.0369	0.0739
Beef	Childhood_IQ.sumstats.gz	Childhood IQ	-0.106	0.071	0.136	0.0115	0.0677	0.8654
Beef	Childobesity.sumstats_deGC.gz	Childhood obesity	-0.004	0.052	0.934	0.0226	0.0546	0.6791
Beef	Chronotype_SIN_BOLT.output_plus.metrics_MAF0.001_HWE1E-5_qual0.4.txt.gz.tab.sumstats.gz	Chronotype	0.006	0.041	0.891	-0.0186	0.0411	0.6513
Beef	Cigarettes_per_day.sumstats.gz	Cigarettes smoked per day	0.142	0.088	0.108	0.1093	0.0842	0.1943
Beef	D12.ukbb.sumstats.gz	Diagnoses - main ICD10: D12 Benign neoplasm of colon_ rectum_ anus and anal canal	-0.036	0.077	0.643	-0.0584	0.0795	0.4626
Beef	D25.ukbb.sumstats.gz	Diagnoses - main ICD10: D25 Leiomyoma of uterus	0.008	0.086	0.923	-0.0113	0.0843	0.8931
Beef	DIAGRAMv3.2012DEC17.txt.noMHC.sumstats.gz	Type 2 Diabetes	0.126	0.052	0.015	0.1376	0.0536	0.0103
Beef	DS_Full.txt.gz.tab.sumstats.gz	Depressive symptoms	-0.103	0.047	0.029	-0.1537	0.0475	0.0012
Beef	E03.ukbb.sumstats.gz	Diagnoses - main ICD10: E03 Other hypothyroidism	-0.147	0.431	0.733	-0.258	0.8659	0.7657
Beef	E04.ukbb.sumstats.gz	Diagnoses - main ICD10: E04 Other non-toxic goitre	0.055	0.09	0.542	0.0563	0.0924	0.5426
Beef	EAGLE_20151029_n10k_GC1_Psort_BETA.se.rsid.tbl.tab.sumstats.gz	Attention deficit hyperactivity disorder (GC)	-0.006	0.114	0.958	-0.0768	0.1206	0.5241
Beef	EAGLE_20151029_n10k_NOGC1_Psort_BETA.se.rsid.tbl.tab.sumstats.gz	Attention deficit hyperactivity disorder (No GC)	-0.005	0.114	0.962	-0.0762	0.121	0.5286
Beef	ecz_mhc_flg.sumstats.gz	Eczema	0.057	0.079	0.473	0.0629	0.077	0.4139
Beef	EduYears_Main.txt.gz.tab.sumstats.gz	Years of schooling 2016	-0.159	0.029	4.68e-08	-0.0095	0.0309	0.7585
Beef	ENIGMA2_ICV_Combined_GenomeControlled_Jan23.tbl.gz.tab.sumstats.gz	ICV	-0.152	0.084	0.07	-0.1086	0.0835	0.1934
Beef	ENIGMA2_MeanAccumbens_Combined_GenomeControlled_Jan23.tbl.gz.tab.sumstats.gz	Mean Accumbens	0.031	0.103	0.765	0.0247	0.1029	0.8106
Beef	ENIGMA2_MeanCaudate_Combined_GenomeControlled_Jan23.tbl.gz.tab.sumstats.gz	Mean Caudate	0.039	0.069	0.573	0.0445	0.0703	0.5267
Beef	ENIGMA2_MeanHippocampus_Combined_GenomeControlled_Jan23.tbl.gz.tab.sumstats.gz	Mean Hippocampus	0.119	0.085	0.163	0.1088	0.0885	0.219
Beef	ENIGMA2_MeanPallidum_Combined_GenomeControlled_Jan23.tbl.gz.tab.sumstats.gz	Mean Pallidum	0.047	0.08	0.558	0.0385	0.0828	0.6418
Beef	ENIGMA2_MeanPutamen_Combined_GenomeControlled_Jan23.tbl.gz.tab.sumstats.gz	Mean Putamen	-0.085	0.064	0.182	-0.085	0.0643	0.1865
Beef	ENIGMA2_MeanThalamus_Combined_GenomeControlled_Jan23.tbl.gz.tab.sumstats.gz	Mean Thalamus	-0.001	0.088	0.995	-0.014	0.0814	0.8639
Beef	EUR.CD.gwas.assoc.gz.noMHC.sumstats.gz	Crohns disease	-0.011	0.047	0.821	-0.0247	0.0471	0.6008
Beef	EUR.IBD.gwas.assoc.gz.noMHC.sumstats.gz	Inflammatory Bowel Disease (Euro)	0.001	0.041	0.988	-0.0072	0.0424	0.8647
Beef	EUR.UC.gwas.assoc.gz.noMHC.sumstats.gz	Ulcerative colitis	-0.026	0.046	0.578	-0.0234	0.0487	0.6304
Beef	Extreme_BMI.sumstats_deGC.gz	Extreme bmi	0.086	0.056	0.121	0.15	0.0544	0.0058
Beef	F31.ukbb.sumstats.gz	Diagnoses - main ICD10: F31 Bipolar affective disorder	0.116	0.094	0.215	0.1235	0.0971	0.2034
Beef	F43.ukbb.sumstats.gz	Diagnoses - main ICD10: F43 Reaction to severe stress_ and adjustment disorders	-0.143	0.342	0.676	-0.2086	0.3783	0.5813
Beef	fa2stu.MAF0_.005.pos_.out_.gz.tab.sumstats.gz	Forearm Bone mineral density	-0.182	0.127	0.151	-0.2006	0.1197	0.0937
Beef	Fasting_glucose.sumstats.gz	Fasting glucose main effect	0.18	0.052	0.001	0.1594	0.0533	0.0028
Beef	Fasting_insulin.sumstats.gz	Fasting insulin main effect	0.059	0.057	0.299	0.0825	0.0598	0.1678
Beef	Fastingproinsulin.sumstats.gz	Fasting proinsulin	0.103	0.083	0.216	0.1111	0.0866	0.1999
Beef	FEV1_SpiroMeta-CHARGE_results_PMID21946350.a1a2.txt.tab.sumstats.gz	Forced expiratory volume in 1 second (FEV1)	0.007	0.071	0.926	0.0287	0.0704	0.6837
Beef	FEV1_Z_score.csv.tab.sumstats.gz	Forced expiratory volume in 1 second (FEV1)	-0.022	0.041	0.59	-0.0103	0.0424	0.8072
Beef	FF_SpiroMeta-CHARGE_results_PMID21946350.a1a2.txt.tab.sumstats.gz	Forced expiratory volume in 1 second (FEV1)/Forced Vital capacity(FVC)	-0.019	0.05	0.705	-0.0144	0.0514	0.7796
Beef	FinnuncorrNLITUK1UK3hap300_unadjusted.cmh.txt.tab.sumstats.gz	Celiac disease	-0.036	0.067	0.594	-0.0312	0.0715	0.6625
Beef	fn2stu.MAF0_.005.pos_.out_.gz.tab.sumstats.gz	Femoral Neck bone mineral density	-0.013	0.053	0.806	-0.0028	0.0553	0.9598
Beef	formatted_round3meta_CKD_overall_IV_2GC_b36_MAFget005_Nget50_20120725_b37.csv.noMHC.sumstats.gz	Chronic Kidney Disease	0.079	0.079	0.315	0.083	0.0778	0.2856
Beef	formatted_round3meta_eGFRcrea_nonDM_IV_2GC_b36_MAFget005_Nget50_20120627_b37.csv.noMHC.sumstats.gz	Serum creatinine estimated eGFR (non-diabetes)	-0.007	0.042	0.872	-0.0215	0.0434	0.6213
Beef	formatted_round3meta_eGFRcrea_overall_IV_2GC_b36_MAFget005_Nget50_20120705_b37.csv.noMHC.sumstats.gz	Serum creatinine estimated eGFR	0.002	0.04	0.961	-0.01	0.041	0.8065
Beef	formatted_round3meta_eGFRcys_overall_IV_2GC_b36_MAFget005_Nget50_20120725_b37.csv.noMHC.sumstats_deGC.gz	Serum cystatin c estimated eGFR	-0.017	0.061	0.776	-0.0353	0.0606	0.5603
Beef	formatted_round3meta_UACR_overall_IV_2GC_b36_MAFget005_Nget50_20140505.csv.noMHC.sumstats.gz	Urinary albumin-to-creatinine ratio	0.121	0.082	0.142	0.0968	0.0792	0.2216
Beef	formatted_Round3_UACR_noDM_2GC_b36_MAFget005_Nget50_2014_09_29.csv.noMHC.sumstats.gz	Urinary albumin-to-creatinine ratio (non-diabetes)	0.107	0.082	0.188	0.0778	0.0796	0.3288
Beef	Former_smoker.sumstats.gz	Former vs Current smoker	-0.144	0.076	0.057	-0.0898	0.0796	0.2594
Beef	FVC_Z_score.csv.tab.sumstats.gz	Forced Vital capacity(FVC)	-0.012	0.042	0.783	-0.0071	0.044	0.8714
Beef	G47.ukbb.sumstats.gz	Diagnoses - main ICD10: G47 Sleep disorders	0.135	0.074	0.069	0.1524	0.0781	0.0511
Beef	G56.ukbb.sumstats.gz	Diagnoses - main ICD10: G56 Mononeuropathies of upper limb	0.141	0.059	0.016	0.1352	0.0591	0.022
Beef	gabriel_results.txt.noMHC.sumstats.gz	Asthma	-0.026	0.076	0.727	-0.0264	0.0795	0.7396
Beef	gcan_meta.out.gz.noMHC.sumstats_deGC.gz	Anorexia Nervosa	-0.152	0.04	0	-0.1477	0.0417	0.0004
Beef	GEFOS2_FNBMD_POOLED_GC.txt.gz.noMHC.sumstats_deGC.gz	Femoral neck bone mineral density	-0.033	0.043	0.433	-0.0272	0.0445	0.5416
Beef	GEFOS2_LSBMD_POOLED_GC.txt.gz.noMHC.sumstats_deGC.gz	Lumbar spine bone mineral density	0.011	0.044	0.812	0.011	0.046	0.8108
Beef	GIANT_EXTREME_HEIGHT_Stage1_Berndt2013_publicrelease_HapMapCeuFreq.txt.noMHC.sumstats_deGC.gz	Extreme height	-0.055	0.044	0.209	-0.0425	0.0428	0.3205
Beef	GIANT_EXTREME_WHR_Stage1_Berndt2013_publicrelease_HapMapCeuFreq.txt.noMHC.sumstats_deGC.gz	Extreme waist-to-hip ratio	0.168	0.072	0.02	0.1394	0.0736	0.0582
Beef	GIANT_HEIGHT_LangoAllen2010_publicrelease_HapMapCeuFreq.txt.noMHC.sumstats_deGC.gz	Height_2010	-0.048	0.03	0.111	-0.0335	0.0292	0.2521
Beef	GIANT_OBESITY_CLASS1_Stage1_Berndt2013_publicrelease_HapMapCeuFreq.txt.noMHC.sumstats_deGC.gz	Obesity class 1	0.092	0.039	0.019	0.1551	0.0374	3.3393e-05
Beef	GIANT_OBESITY_CLASS2_Stage1_Berndt2013_publicrelease_HapMapCeuFreq.txt.noMHC.sumstats_deGC.gz	Obesity class 2	0.077	0.049	0.115	0.1323	0.0478	0.0056
Beef	GIANT_OBESITY_CLASS3_Stage1_Berndt2013_publicrelease_HapMapCeuFreq.txt.noMHC.sumstats_deGC.gz	Obesity class 3	0.098	0.063	0.117	0.1497	0.064	0.0192
Beef	GIANT_OVERWEIGHT_Stage1_Berndt2013_publicrelease_HapMapCeuFreq.txt.noMHC.sumstats_deGC.gz	Overweight	0.124	0.042	0.003	0.1799	0.0411	1.22e-05
Beef	GPC-1.NEO-CONSCIENTIOUSNESS.full.txt.noMHC.sumstats.gz	Neo-conscientiousness	0.094	0.1	0.35	0.1	0.102	0.3271
Beef	GPC-1.NEO-OPENNESS.full.txt.noMHC.sumstats.gz	Neo-openness to experience	-0.276	0.096	0.004	-0.1783	0.093	0.0553
Beef	GPC-2.NEUROTICISM.full.txt.noMHC.sumstats.gz	Neuroticism	-0.095	0.079	0.232	-0.1551	0.0823	0.0595
Beef	GUGC_MetaAnalysis_Results_UA.csv.tab.sumstats_deGC.gz	Urate	0.122	0.038	0.001	0.1442	0.0428	0.0008
Beef	H25.ukbb.sumstats.gz	Diagnoses - main ICD10: H25 Senile cataract	-0.073	0.102	0.475	-0.0897	0.1092	0.4113
Beef	H26.ukbb.sumstats.gz	Diagnoses - main ICD10: H26 Other cataract	-0.007	0.07	0.918	-0.034	0.0656	0.6042
Beef	Hammerschlag_NatGenet2017_insomnia_sumstats-full_090617.txt.gz.tab.sumstats.gz	Insomnia	0.064	0.056	0.253	0.0208	0.0547	0.7034
Beef	HDL.sumstats_deGC.gz	HDL cholesterol	-0.063	0.038	0.091	-0.0566	0.0364	0.1204
Beef	Hip_circumference.sumstats_deGC.gz	Hip circumference	0.06	0.037	0.105	0.1142	0.0362	0.0016
Beef	I10.ukbb.sumstats.gz	Diagnoses - main ICD10: I10 Essential (primary) hypertension	-0.005	0.13	0.97	-0.0109	0.1351	0.9356
Beef	I20.ukbb.sumstats.gz	Diagnoses - main ICD10: I20 Angina pectoris	0.268	0.085	0.002	0.2517	0.0882	0.0043
Beef	I21.ukbb.sumstats.gz	Diagnoses - main ICD10: I21 Acute myocardial infarction	0.087	0.06	0.152	0.0606	0.0622	0.3304
Beef	I25.ukbb.sumstats.gz	Diagnoses - main ICD10: I25 Chronic ischaemic heart disease	0.081	0.05	0.103	0.0733	0.0508	0.1492
Beef	I30.ukbb.sumstats.gz	Diagnoses - main ICD10: I30 Acute pericarditis	0.101	0.125	0.417	0.108	0.1382	0.4346
Beef	I48.ukbb.sumstats.gz	Diagnoses - main ICD10: I48 Atrial fibrillation and flutter	0.026	0.062	0.673	0.0347	0.0614	0.5722
Beef	I80.ukbb.sumstats.gz	Diagnoses - main ICD10: I80 Phlebitis and thrombophlebitis	0.089	0.071	0.206	0.079	0.0727	0.2775
Beef	I83.ukbb.sumstats.gz	Diagnoses - main ICD10: I83 Varicose veins of lower extremities	-0.051	0.051	0.313	-0.0888	0.0511	0.0825
Beef	I84.ukbb.sumstats.gz	Diagnoses - main ICD10: I84 Haemorrhoids	0.089	0.067	0.185	0.0749	0.068	0.2709
Beef	IGAP_stage_1.txt.gz.noMHC.sumstats.gz	Alzheimers disease	-0.039	0.079	0.622	-0.1079	0.0802	0.1786
Beef	Infant_head_circumference.sumstats.gz	Infant head circumference	-0.169	0.08	0.034	-0.1364	0.0791	0.0847
Beef	intelligence_sumstats.txt.gz.tab.sumstats.gz	Intelligence	-0.035	0.038	0.361	0.0868	0.0406	0.0322
Beef	ipscsg2016.result.combined.full.txt.tab.all_pos.sumstats.gz	Primary sclerosing cholangitis	-0.028	0.047	0.551	-0.0236	0.0597	0.6921
Beef	J22.ukbb.sumstats.gz	Diagnoses - main ICD10: J22 Unspecified acute lower respiratory infection	0.184	0.131	0.159	0.1667	0.1313	0.2043
Beef	J33.ukbb.sumstats.gz	Diagnoses - main ICD10: J33 Nasal polyp	0.113	0.111	0.305	0.1325	0.1219	0.2769
Beef	J34.ukbb.sumstats.gz	Diagnoses - main ICD10: J34 Other disorders of nose and nasal sinuses	0.17	0.134	0.206	0.1209	0.1301	0.353
Beef	J44.ukbb.sumstats.gz	Diagnoses - main ICD10: J44 Other chronic obstructive pulmonary disease	0.204	0.096	0.034	0.161	0.0948	0.0896
Beef	K20.ukbb.sumstats.gz	Diagnoses - main ICD10: K20 Oesophagitis	0.067	0.14	0.631	-0.0024	0.1459	0.9868
Beef	K21.ukbb.sumstats.gz	Diagnoses - main ICD10: K21 Gastro-oesophageal reflux disease	0.273	0.085	0.001	0.2175	0.0851	0.0106
Beef	K22.ukbb.sumstats.gz	Diagnoses - main ICD10: K22 Other diseases of oesophagus	0.098	0.105	0.35	0.1158	0.1107	0.2954
Beef	K29.ukbb.sumstats.gz	Diagnoses - main ICD10: K29 Gastritis and duodenitis	0.101	0.073	0.165	0.0459	0.0767	0.5494
Beef	K30.ukbb.sumstats.gz	Diagnoses - main ICD10: K30 Dyspepsia	0.038	0.113	0.737	-0.0368	0.1179	0.7549
Beef	K35.ukbb.sumstats.gz	Diagnoses - main ICD10: K35 Acute appendicitis	0.245	0.137	0.075	0.2584	0.1641	0.1153
Beef	K40.ukbb.sumstats.gz	Diagnoses - main ICD10: K40 Inguinal hernia	-0.009	0.049	0.854	-0.0442	0.0489	0.3661
Beef	K43.ukbb.sumstats.gz	Diagnoses - main ICD10: K43 Ventral hernia	0.046	0.08	0.563	0.0492	0.0867	0.5707
Beef	K44.ukbb.sumstats.gz	Diagnoses - main ICD10: K44 Diaphragmatic hernia	0.18	0.083	0.031	0.1414	0.093	0.1283
Beef	K50.ukbb.sumstats.gz	Diagnoses - main ICD10: K50 Crohns disease [regional enteritis]	-0.035	0.098	0.722	-0.0632	0.1043	0.5447
Beef	K51.ukbb.sumstats.gz	Diagnoses - main ICD10: K51 Ulcerative colitis	0.186	0.086	0.031	0.1903	0.0959	0.0473
Beef	K52.ukbb.sumstats.gz	Diagnoses - main ICD10: K52 Other non-infective gastro-enteritis and colitis	0.097	0.091	0.282	0.068	0.0947	0.4728
Beef	K57.ukbb.sumstats.gz	Diagnoses - main ICD10: K57 Diverticular disease of intestine	0.16	0.059	0.006	0.1212	0.0593	0.0408
Beef	K60.ukbb.sumstats.gz	Diagnoses - main ICD10: K60 Fissure and fistula of anal and rectal regions	0.032	0.082	0.697	0.0255	0.0843	0.7621
Beef	K62.ukbb.sumstats.gz	Diagnoses - main ICD10: K62 Other diseases of anus and rectum	0.051	0.085	0.551	0.0568	0.0936	0.5443
Beef	K76.ukbb.sumstats.gz	Diagnoses - main ICD10: K76 Other diseases of liver	0.054	0.105	0.608	0.0477	0.1104	0.6657
Beef	K80.ukbb.sumstats.gz	Diagnoses - main ICD10: K80 Cholelithiasis	0.127	0.074	0.085	0.1213	0.0767	0.1136
Beef	L03.ukbb.sumstats.gz	Diagnoses - main ICD10: L03 Cellulitis	0.242	0.112	0.031	0.2626	0.1175	0.0255
Beef	LDL.sumstats_deGC.gz	LDL cholesterol	0.023	0.045	0.606	0.0476	0.0429	0.2671
Beef	Leptin_Adjusted_for_BMI.txt.tab.sumstats.gz	Leptin_adjBMI	-0.01	0.071	0.893	-0.0152	0.0723	0.8336
Beef	Leptin_Not_Adjusted_for_BMI.txt.tab.sumstats.gz	Leptin_not_adjBMI	-0.008	0.068	0.908	0.0313	0.0679	0.6451
Beef	Log10Ferritin_Benyamin_NatCom_2014.txt.tab.sumstats.gz	Ferritin	0.268	0.098	0.007	0.2944	0.1061	0.0055
Beef	ls2stu.MAF0_.005.pos_.out_.gz.tab.sumstats.gz	Lumbar Spine bone mineral density	-0.047	0.048	0.324	-0.0442	0.0477	0.3544
Beef	M10.ukbb.sumstats.gz	Diagnoses - main ICD10: M10 Gout	-0.042	0.138	0.759	-0.0775	0.1451	0.5933
Beef	M16.ukbb.sumstats.gz	Diagnoses - main ICD10: M16 Coxarthrosis [arthrosis of hip]	0.108	0.063	0.083	0.1167	0.0668	0.0804
Beef	M17.ukbb.sumstats.gz	Diagnoses - main ICD10: M17 Gonarthrosis [arthrosis of knee]	0.204	0.059	0.001	0.1807	0.0609	0.003
Beef	M20.ukbb.sumstats.gz	Diagnoses - main ICD10: M20 Acquired deformities of fingers and toes	0.046	0.071	0.513	0.0226	0.0696	0.7457
Beef	M23.ukbb.sumstats.gz	Diagnoses - main ICD10: M23 Internal derangement of knee	0.276	0.077	0	0.2331	0.0734	0.0015
Beef	M24.ukbb.sumstats.gz	Diagnoses - main ICD10: M24 Other specific joint derangements	-0.09	0.102	0.38	-0.1357	0.1053	0.1971
Beef	M25.ukbb.sumstats.gz	Diagnoses - main ICD10: M25 Other joint disorders_ not elsewhere classified	0.454	0.283	0.11	0.3738	0.3073	0.2238
Beef	M54.ukbb.sumstats.gz	Diagnoses - main ICD10: M54 Dorsalgia	0.095	0.064	0.135	0.0402	0.0654	0.538
Beef	M67.ukbb.sumstats.gz	Diagnoses - main ICD10: M67 Other disorders of synovium and tendon	-0.182	0.143	0.201	-0.2351	0.1429	0.0999
Beef	M70.ukbb.sumstats.gz	Diagnoses - main ICD10: M70 Soft tissue disorders related to use_ overuse and pressure	0.121	0.106	0.255	0.0888	0.1128	0.4314
Beef	M72.ukbb.sumstats.gz	Diagnoses - main ICD10: M72 Fibroblastic disorders	-0.016	0.063	0.802	-0.036	0.0625	0.5641
Beef	MA_EA_1st_stage.txt.gz.noMHC.sumstats.gz	Years of schooling (proxy cognitive performance)	-0.142	0.044	0.001	0.0112	0.0453	0.805
Beef	MAGIC_2hrGlucose_AdjustedForBMI.txt.noMHC.sumstats.gz	2hr glucose adjusted for BMI	0.113	0.087	0.194	0.0975	0.0938	0.2983
Beef	MAGIC_HbA1C.txt.uniform.txt.noMHC.sumstats.gz	HbA1C	0.13	0.064	0.041	0.1115	0.0659	0.0908
Beef	MAGIC_ln_HOMA-B.txt.uniform.txt.noMHC.sumstats.gz	HOMA-B	-0.008	0.062	0.899	0.0123	0.0655	0.8504
Beef	MAGIC_ln_HOMA-IR.txt.noMHC.sumstats.gz	HOMA-IR	0.124	0.075	0.097	0.1312	0.077	0.0887
Beef	Menarche_Nature2014_GWASMetaResults_17122014.txt.uniform.af.txt.noMHC.sumstats_deGC.gz	Age at Menarche	0.009	0.034	0.783	-0.0212	0.0324	0.513
Beef	Menopause_HapMap2_DayNG2015_18112015.txt.tab.sumstats.gz	Age at Menopause	-0.007	0.043	0.876	0.0037	0.0451	0.9352
Beef	METAserumurate_overweight_all.txt.noMHC.sumstats.gz	Serumurate overweight	0.133	0.08	0.097	0.1328	0.0771	0.085
Beef	META_STAGE1_GWASHR_SUMSTATS.txt.tab.sumstats.gz	Heart rate	0.007	0.047	0.882	-0.0154	0.0492	0.7545
Beef	metastroke.all.chr.bp.tab.sumstats.gz	Ischemic stroke	-0.03	0.078	0.695	-0.0309	0.0797	0.6982
Beef	MPV.txt.tab.sumstats.gz	Mean platelet volume	0.027	0.059	0.645	0.0175	0.0592	0.7681
Beef	N19.ukbb.sumstats.gz	Diagnoses - main ICD10: N19 Unspecified renal failure	0.22	0.117	0.061	0.1911	0.1243	0.1242
Beef	N20.ukbb.sumstats.gz	Diagnoses - main ICD10: N20 Calculus of kidney and ureter	0.144	0.073	0.048	0.1332	0.0793	0.0928
Beef	N32.ukbb.sumstats.gz	Diagnoses - main ICD10: N32 Other disorders of bladder	0.038	0.1	0.7	0.0375	0.0994	0.7062
Beef	N40.ukbb.sumstats.gz	Diagnoses - main ICD10: N40 Hyperplasia of prostate	0.08	0.067	0.228	0.0761	0.0805	0.3445
Beef	N81.ukbb.sumstats.gz	Diagnoses - main ICD10: N81 Female genital prolapse	0.083	0.075	0.266	0.0395	0.0774	0.6096
Beef	N92.ukbb.sumstats.gz	Diagnoses - main ICD10: N92 Excessive_ frequent and irregular menstruation	0.027	0.073	0.71	-0.0401	0.0775	0.6053
Beef	Neuroticism_Full.txt.gz.tab.sumstats.gz	Neuroticism	-0.098	0.038	0.009	-0.1438	0.0368	9.2425e-05
Beef	NumberChildrenEverBorn_Pooled.txt.gz.sumstats.gz	Number of children ever born	0.142	0.043	0.001	0.1107	0.0429	0.0099
Beef	O75.ukbb.sumstats.gz	Diagnoses - main ICD10: O75 Other complications of labour and delivery_ not elsewhere classified	-0.066	0.101	0.517	-0.0423	0.1072	0.6935
Beef	PASS_Lupus.noMHC.sumstats.gz	Systemic lupus erythematosus	0.052	0.054	0.337	0.0395	0.0535	0.4606
Beef	PASS_Primary_biliary_cirrhosis.noMHC.sumstats.gz	Primary biliary cirrhosis	0.057	0.055	0.3	0.0509	0.0559	0.3629
Beef	pgc.adhd.full.2012-10.txt.gz.noMHC.sumstats.gz	Attention deficit hyperactivity disorder	0.171	0.095	0.072	0.172	0.1013	0.0896
Beef	pgcasdeuro.gz.uniform.txt.noMHC.sumstats.gz	Autism spectrum disorder	-0.13	0.055	0.018	-0.082	0.0559	0.142
Beef	pgc.bip.full.2012-04.txt.noMHC.sumstats.gz	Bipolar disorder	-0.074	0.048	0.125	-0.0212	0.048	0.659
Beef	pgc.cross.full.2013-03.txt.noMHC.sumstats.gz	PGC cross-disorder analysis	-0.146	0.048	0.003	-0.1194	0.0492	0.0152
Beef	pgc.mdd.full.2012-04.txt.gz.noMHC.sumstats.gz	Major depressive disorder	-0.205	0.068	0.003	-0.2265	0.0707	0.0014
Beef	phs000089.pha002868.txt.gz.noMHC.sumstats.gz	Parkinsons disease	0.025	0.058	0.666	0.0161	0.0547	0.7679
Beef	PLT.txt.tab.sumstats.gz	Platelet count	0.052	0.042	0.218	0.0579	0.0456	0.2038
Beef	Pubertal_growth_10F_12M_combined.txt.gz.tab.sumstats.gz	Height; Females at age 10 and males at age 12	-0.107	0.053	0.042	-0.0747	0.0532	0.1604
Beef	Pubertal_growth_PGF_PGM_combined.txt.gz.tab.sumstats.gz	Difference in height between childhood and adulthood; age 8	0.091	0.069	0.187	0.0659	0.0699	0.3462
Beef	Pubertal_growth_PTF_PTM_combined.txt.gz.tab.sumstats.gz	Difference in height between adolescence and adulthood; age 14	-0.054	0.08	0.497	-0.0825	0.0807	0.3069
Beef	R04.ukbb.sumstats.gz	Diagnoses - main ICD10: R04 Haemorrhage from respiratory passages	0.264	0.124	0.033	0.2579	0.139	0.0635
Beef	R07.ukbb.sumstats.gz	Diagnoses - main ICD10: R07 Pain in throat and chest	0.15	0.053	0.005	0.0979	0.054	0.0697
Beef	R10.ukbb.sumstats.gz	Diagnoses - main ICD10: R10 Abdominal and pelvic pain	0.114	0.061	0.062	0.0481	0.0612	0.4324
Beef	R11.ukbb.sumstats.gz	Diagnoses - main ICD10: R11 Nausea and vomiting	0.221	0.207	0.285	0.1327	0.1859	0.4754
Beef	R14.ukbb.sumstats.gz	Diagnoses - main ICD10: R14 Flatulence and related conditions	0.09	0.107	0.399	0.0474	0.1152	0.6811
Beef	R31.ukbb.sumstats.gz	Diagnoses - main ICD10: R31 Unspecified haematuria	0.062	0.097	0.522	0.0427	0.1253	0.7333
Beef	R35.ukbb.sumstats.gz	Diagnoses - main ICD10: R35 Polyuria	-0.163	0.12	0.174	-0.137	0.1194	0.2512
Beef	R55.ukbb.sumstats.gz	Diagnoses - main ICD10: R55 Syncope and collapse	0.009	0.097	0.924	-0.0264	0.0958	0.7832
Beef	R69.ukbb.sumstats.gz	Diagnoses - main ICD10: R69 Unknown and unspecified causes of morbidity	0.106	0.086	0.222	0.0756	0.0879	0.3896
Beef	RA_GWASmeta_European_v2.txt.gz.uniform.txt.noMHC.sumstats_deGC.gz	Rheumatoid Arthritis	0.065	0.04	0.106	0.0365	0.0383	0.3398
Beef	RATIO_Z_score.csv.tab.sumstats.gz	Forced expiratory volume in 1 second (FEV1)/Forced Vital capacity(FVC)	-0.017	0.038	0.649	0.0104	0.0371	0.7792
Beef	results.UKBiobank_9millionSNPs.parents_lifespan.Pilling_et_al_2016_Aging.txt.gz.BETA_fathers_age_death.tab.sumstats.gz	Fathers age at death	-0.142	0.074	0.056	-0.0988	0.0738	0.1811
Beef	results.UKBiobank_9millionSNPs.parents_lifespan.Pilling_et_al_2016_Aging.txt.gz.BETA_mothers_age_death.tab.sumstats.gz	Mothers age at death	-0.092	0.072	0.204	-0.0281	0.0751	0.7083
Beef	results.UKBiobank_9millionSNPs.parents_lifespan.Pilling_et_al_2016_Aging.txt.gz.BETA_parents_age_death.tab.sumstats.gz	Parents age at death	-0.151	0.087	0.083	-0.071	0.0845	0.4006
Beef	S09.ukbb.sumstats.gz	Diagnoses - main ICD10: S09 Other and unspecified injuries of head	0.013	0.099	0.896	-0.0097	0.1073	0.9276
Beef	S52.ukbb.sumstats.gz	Diagnoses - main ICD10: S52 Fracture of forearm	0.09	0.086	0.295	0.1149	0.0871	0.1872
Beef	S66.ukbb.sumstats.gz	Diagnoses - main ICD10: S66 Injury of muscle and tendon at wrist and hand level	0.123	0.134	0.356	0.1382	0.1426	0.3324
Beef	S76.ukbb.sumstats.gz	Diagnoses - main ICD10: S76 Injury of muscle and tendon at hip and thigh level	0.051	0.153	0.74	0.0124	0.155	0.9364
Beef	Schizophrenia.sumstats.gz	Schizophrenia	-0.2	0.032	5.31e-10	-0.1935	0.033	4.2876e-09
Beef	SHR.INVNORMAL.EuropeanAncestry.Stage1.RELEASE.ROUNDED.tbl.gz.tab.sumstats.gz	Sitting height ratio	0.013	0.055	0.815	0.0201	0.0575	0.7267
Beef	Sleep_Duration_SIN_BOLT.output_plus.metrics_MAF0.001_HWE1E-5_qual0.4.txt.gz.tab.sumstats.gz	Sleep duration	0.018	0.052	0.728	0.0213	0.0531	0.6883
Beef	SpiroMeta_1000G_FEV1_50Neff_filt_full_results_fm.txt.gz.tab.sumstats.gz	Forced expiratory volume in 1 second (FEV1)	-0.046	0.058	0.43	-0.026	0.0582	0.6549
Beef	SpiroMeta_1000G_FEV1overFVC_50Neff_filt_full_results_fm.txt.gz.tab.sumstats.gz	Forced expiratory volume in 1 second (FEV1)/Forced Vital capacity(FVC)	0.024	0.062	0.697	0.0312	0.0621	0.6156
Beef	SpiroMeta_1000G_FVC_50Neff_filt_full_results_fm.txt.gz.tab.sumstats.gz	Forced Vital capacity(FVC)	-0.088	0.054	0.106	-0.0742	0.0545	0.1737
Beef	SSGAC_College_Rietveld2013_publicrelease.txt.gz.noMHC.sumstats.gz	College completion	-0.15	0.044	0.001	0.0096	0.0474	0.8397
Beef	SSGAC_EduYears_Rietveld2013_publicrelease.txt.gz.noMHC.sumstats.gz	Years of schooling 2013	-0.18	0.044	3.55e-05	-0.0259	0.046	0.5731
Beef	Summary_statistics_MAGNETIC_AcAce.txt.sumstats.gz	Acetoacetate	-0.058	0.095	0.544	-0.0188	0.0939	0.8417
Beef	Summary_statistics_MAGNETIC_Ace.txt.sumstats.gz	Acetate	-0.084	0.106	0.428	-0.0544	0.0995	0.5847
Beef	Summary_statistics_MAGNETIC_Ala.txt.sumstats.gz	Alanine	-0.017	0.077	0.824	0.0025	0.078	0.9746
Beef	Summary_statistics_MAGNETIC_Alb.txt.sumstats.gz	Albumin	0.081	0.102	0.426	0.0742	0.1051	0.4804
Beef	Summary_statistics_MAGNETIC_ApoA1.txt.sumstats.gz	Apolipoprotein A-I	0.082	0.104	0.431	0.0768	0.1089	0.4808
Beef	Summary_statistics_MAGNETIC_ApoB.txt.sumstats.gz	Apolipoprotein B	-0.103	0.081	0.202	-0.0012	0.0792	0.9877
Beef	Summary_statistics_MAGNETIC_Bis.DB.ratio.txt.sumstats.gz	Ratio of bisallylic groups to double bonds	-0.036	0.062	0.557	-0.0331	0.0638	0.6038
Beef	Summary_statistics_MAGNETIC_Bis.FA.ratio.txt.sumstats.gz	Ratio of bisallylic groups to total fatty acids	-0.076	0.068	0.261	-0.0642	0.0689	0.3513
Beef	Summary_statistics_MAGNETIC_CH2.DB.ratio.txt.sumstats.gz	Average number of methylene groups per a double bond	0.056	0.076	0.459	0.0486	0.0765	0.5258
Beef	Summary_statistics_MAGNETIC_Cit.txt.sumstats.gz	Citrate	0.08	0.089	0.369	0.0834	0.0969	0.3894
Beef	Summary_statistics_MAGNETIC_Crea.txt.sumstats.gz	Creatinine	0.062	0.068	0.36	0.0598	0.0695	0.3894
Beef	Summary_statistics_MAGNETIC_DB.in.FA.txt.sumstats.gz	Average number of double bonds in a fatty acid chain	-0.038	0.078	0.624	-0.0235	0.0781	0.7638
Beef	Summary_statistics_MAGNETIC_DHA.txt.sumstats.gz	22:6 docosahexaenoic acid	0.012	0.092	0.896	0.0675	0.0899	0.4531
Beef	Summary_statistics_MAGNETIC_Est.C.txt.sumstats.gz	Free cholesterol to esterified cholesterol ratio	-0.05	0.128	0.698	0.0278	0.1242	0.823
Beef	Summary_statistics_MAGNETIC_FALen.txt.sumstats.gz	Description of average fatty acid chain length; not actual carbon number	-0.006	0.101	0.956	0.031	0.1018	0.761
Beef	Summary_statistics_MAGNETIC_FAw3.txt.sumstats.gz	Omega-3 fatty acids	-0.075	0.082	0.362	-0.0183	0.0804	0.8198
Beef	Summary_statistics_MAGNETIC_FAw79S.txt.sumstats.gz	Omega-9 and saturated fatty acids	0.065	0.093	0.487	0.127	0.1034	0.2193
Beef	Summary_statistics_MAGNETIC_Free.C.txt.sumstats.gz	Free cholesterol	-0.018	0.131	0.893	0.0708	0.1265	0.5758
Beef	Summary_statistics_MAGNETIC_Glc.txt.sumstats.gz	Glucose	0.097	0.076	0.199	0.1032	0.0773	0.1816
Beef	Summary_statistics_MAGNETIC_Gln.txt.sumstats.gz	Glutamine	-0.116	0.094	0.219	-0.1274	0.1001	0.203
Beef	Summary_statistics_MAGNETIC_Gp.txt.sumstats.gz	Glycoprotein acetyls; mainly a1-acid glycoprotein	-0.082	0.08	0.3	-0.0606	0.08	0.4489
Beef	Summary_statistics_MAGNETIC_HDL.C.txt.sumstats.gz	Total cholesterol in HDL	0.144	0.092	0.118	0.0976	0.0933	0.2957
Beef	Summary_statistics_MAGNETIC_HDL.D.txt.sumstats.gz	Mean diameter for HDL particles	0.105	0.084	0.211	0.0738	0.0861	0.3915
Beef	Summary_statistics_MAGNETIC_IDL.C.txt.sumstats.gz	Total cholesterol in IDL	-0.127	0.105	0.226	-0.0318	0.0953	0.7383
Beef	Summary_statistics_MAGNETIC_IDL.FC.txt.sumstats.gz	Free cholesterol in IDL	-0.166	0.103	0.106	-0.0839	0.0913	0.3586
Beef	Summary_statistics_MAGNETIC_IDL.L.txt.sumstats.gz	Total lipids in IDL	-0.149	0.104	0.153	-0.0552	0.0949	0.5613
Beef	Summary_statistics_MAGNETIC_IDL.PL.txt.sumstats.gz	Phospholipids in IDL	-0.199	0.112	0.076	-0.1086	0.0986	0.2706
Beef	Summary_statistics_MAGNETIC_IDL.P.txt.sumstats.gz	Concentration of IDL particles	-0.154	0.103	0.134	-0.062	0.0942	0.5108
Beef	Summary_statistics_MAGNETIC_IDL.TG.txt.sumstats.gz	Triglycerides in IDL	-0.118	0.079	0.132	-0.0437	0.0757	0.5636
Beef	Summary_statistics_MAGNETIC_Ile.txt.sumstats.gz	Isoleucine	-0.028	0.084	0.743	0.0269	0.081	0.7394
Beef	Summary_statistics_MAGNETIC_LA.txt.sumstats.gz	18:2 linoleic acid (LA)	-0.123	0.092	0.183	-0.0744	0.0923	0.4205
Beef	Summary_statistics_MAGNETIC_LDL.C.txt.sumstats.gz	Total cholesterol in LDL	-0.093	0.097	0.341	-0.0003	0.0889	0.9978
Beef	Summary_statistics_MAGNETIC_LDL.D.txt.sumstats.gz	Mean diameter for LDL particles	-0.201	0.14	0.151	-0.1986	0.1431	0.1653
Beef	Summary_statistics_MAGNETIC_Leu.txt.sumstats.gz	Leucine	0.007	0.106	0.946	0.0853	0.1049	0.4159
Beef	Summary_statistics_MAGNETIC_L.HDL.CE.txt.sumstats.gz	Cholesterol esters in large HDL	0.132	0.086	0.126	0.083	0.0861	0.3349
Beef	Summary_statistics_MAGNETIC_L.HDL.C.txt.sumstats.gz	Total cholesterol in large HDL	0.139	0.086	0.107	0.0899	0.0871	0.3023
Beef	Summary_statistics_MAGNETIC_L.HDL.FC.txt.sumstats.gz	Free cholesterol in large HDL	0.128	0.084	0.13	0.0736	0.0834	0.3777
Beef	Summary_statistics_MAGNETIC_L.HDL.L.txt.sumstats.gz	Total lipids in large HDL	0.114	0.084	0.177	0.0653	0.0838	0.436
Beef	Summary_statistics_MAGNETIC_L.HDL.PL.txt.sumstats.gz	Phospholipids in large HDL	0.105	0.085	0.216	0.0524	0.0842	0.5336
Beef	Summary_statistics_MAGNETIC_L.HDL.P.txt.sumstats.gz	Concentration of large HDL particles	0.114	0.083	0.168	0.0668	0.0827	0.4194
Beef	Summary_statistics_MAGNETIC_L.LDL.CE.txt.sumstats.gz	Cholesterol esters in large LDL	-0.086	0.097	0.372	0.0047	0.0896	0.9579
Beef	Summary_statistics_MAGNETIC_L.LDL.C.txt.sumstats.gz	Total cholesterol in large LDL	-0.097	0.099	0.323	-0.0064	0.0897	0.9434
Beef	Summary_statistics_MAGNETIC_L.LDL.FC.txt.sumstats.gz	Free cholesterol in large LDL	-0.096	0.103	0.354	-0.0102	0.0931	0.9128
Beef	Summary_statistics_MAGNETIC_L.LDL.L.txt.sumstats.gz	Total lipids in large LDL	-0.093	0.099	0.344	-0.0028	0.0907	0.9753
Beef	Summary_statistics_MAGNETIC_L.LDL.PL.txt.sumstats.gz	Phospholipids in large LDL	-0.108	0.102	0.29	-0.0213	0.0929	0.8182
Beef	Summary_statistics_MAGNETIC_L.LDL.P.txt.sumstats.gz	Concentration of large LDL particles	-0.092	0.098	0.348	-0.0024	0.0905	0.9792
Beef	Summary_statistics_MAGNETIC_L.VLDL.CE.txt.sumstats.gz	Cholesterol esters in large VLDL	-0.057	0.068	0.4	0.0074	0.0647	0.9087
Beef	Summary_statistics_MAGNETIC_L.VLDL.C.txt.sumstats.gz	Total cholesterol in large VLDL	-0.049	0.069	0.474	0.0059	0.0644	0.9274
Beef	Summary_statistics_MAGNETIC_L.VLDL.FC.txt.sumstats.gz	Free cholesterol in large VLDL	-0.066	0.066	0.316	-0.0076	0.0619	0.9029
Beef	Summary_statistics_MAGNETIC_L.VLDL.L.txt.sumstats.gz	Total lipids in large VLDL	-0.019	0.067	0.78	0.0392	0.0637	0.5387
Beef	Summary_statistics_MAGNETIC_L.VLDL.PL.txt.sumstats.gz	Phospholipids in large VLDL	-0.058	0.066	0.379	0.0035	0.0626	0.9551
Beef	Summary_statistics_MAGNETIC_L.VLDL.P.txt.sumstats.gz	Concentration of large VLDL particles	-0.008	0.068	0.905	0.0439	0.0665	0.5091
Beef	Summary_statistics_MAGNETIC_L.VLDL.TG.txt.sumstats.gz	Triglycerides in large VLDL	-0.042	0.068	0.54	0.0136	0.0634	0.8303
Beef	Summary_statistics_MAGNETIC_M.HDL.CE.txt.sumstats.gz	Cholesterol esters in medium HDL	0.026	0.113	0.816	-0.0495	0.114	0.6639
Beef	Summary_statistics_MAGNETIC_M.HDL.C.txt.sumstats.gz	Total cholesterol in medium HDL	0.03	0.106	0.775	-0.0387	0.1074	0.7184
Beef	Summary_statistics_MAGNETIC_M.HDL.FC.txt.sumstats.gz	Free cholesterol in medium HDL	0.035	0.096	0.717	-0.016	0.097	0.8689
Beef	Summary_statistics_MAGNETIC_M.HDL.L.txt.sumstats.gz	Total lipids in medium HDL	-0.007	0.105	0.947	-0.063	0.1087	0.5623
Beef	Summary_statistics_MAGNETIC_M.HDL.PL.txt.sumstats.gz	Phospholipids in medium HDL	0.003	0.095	0.974	-0.0427	0.0961	0.657
Beef	Summary_statistics_MAGNETIC_M.HDL.P.txt.sumstats.gz	Concentration of medium HDL particles	-0.025	0.102	0.805	-0.0736	0.1054	0.4849
Beef	Summary_statistics_MAGNETIC_M.LDL.CE.txt.sumstats.gz	Cholesterol esters in medium LDL	-0.065	0.093	0.484	0.0211	0.0867	0.8073
Beef	Summary_statistics_MAGNETIC_M.LDL.C.txt.sumstats.gz	Total cholesterol in medium LDL	-0.05	0.096	0.598	0.0338	0.0885	0.7027
Beef	Summary_statistics_MAGNETIC_M.LDL.L.txt.sumstats.gz	Total lipids in medium LDL	-0.064	0.094	0.497	0.0216	0.0867	0.8035
Beef	Summary_statistics_MAGNETIC_M.LDL.PL.txt.sumstats.gz	Phospholipids in medium LDL	-0.067	0.092	0.47	0.0179	0.0859	0.8354
Beef	Summary_statistics_MAGNETIC_M.LDL.P.txt.sumstats.gz	Concentration of medium LDL particles	-0.055	0.094	0.556	0.0304	0.0868	0.7262
Beef	Summary_statistics_MAGNETIC_MUFA.txt.sumstats.gz	Mono-unsaturated fatty acids	0.095	0.082	0.245	0.1462	0.0893	0.1014
Beef	Summary_statistics_MAGNETIC_M.VLDL.CE.txt.sumstats.gz	Cholesterol esters in medium VLDL	-0.092	0.065	0.16	-0.0199	0.063	0.7526
Beef	Summary_statistics_MAGNETIC_M.VLDL.C.txt.sumstats.gz	Total cholesterol in medium VLDL	-0.099	0.066	0.132	-0.0328	0.0635	0.6055
Beef	Summary_statistics_MAGNETIC_M.VLDL.FC.txt.sumstats.gz	Free cholesterol in medium VLDL	-0.101	0.071	0.153	-0.0398	0.0676	0.5565
Beef	Summary_statistics_MAGNETIC_M.VLDL.L.txt.sumstats.gz	Total lipids in medium VLDL	-0.058	0.067	0.385	-0.0006	0.0649	0.9923
Beef	Summary_statistics_MAGNETIC_M.VLDL.PL.txt.sumstats.gz	Phospholipids in medium VLDL	-0.109	0.07	0.118	-0.0469	0.067	0.4841
Beef	Summary_statistics_MAGNETIC_M.VLDL.P.txt.sumstats.gz	Concentration of medium VLDL particles	-0.032	0.063	0.608	0.0177	0.0612	0.772
Beef	Summary_statistics_MAGNETIC_M.VLDL.TG.txt.sumstats.gz	Triglycerides in medium VLDL	-0.094	0.076	0.215	-0.0352	0.0718	0.6244
Beef	Summary_statistics_MAGNETIC_Phe.txt.sumstats.gz	Phenylalanine	0.064	0.103	0.533	0.0771	0.1056	0.4656
Beef	Summary_statistics_MAGNETIC_Serum.C.txt.sumstats.gz	Serum total cholesterol	-0.056	0.099	0.571	0.0127	0.0913	0.8896
Beef	Summary_statistics_MAGNETIC_Serum.TG.txt.sumstats.gz	Serum total triglycerides	-0.091	0.064	0.154	-0.0276	0.0608	0.65
Beef	Summary_statistics_MAGNETIC_S.HDL.L.txt.sumstats.gz	Total lipids in small HDL	-0.093	0.108	0.387	-0.103	0.1107	0.352
Beef	Summary_statistics_MAGNETIC_S.HDL.TG.txt.sumstats.gz	Triglycerides in small HDL	-0.126	0.09	0.162	-0.0643	0.0896	0.4732
Beef	Summary_statistics_MAGNETIC_S.LDL.C.txt.sumstats.gz	Total cholesterol in small LDL	-0.061	0.096	0.528	0.029	0.0883	0.7429
Beef	Summary_statistics_MAGNETIC_S.LDL.L.txt.sumstats.gz	Total lipids in small LDL	-0.047	0.09	0.6	0.0363	0.0834	0.6635
Beef	Summary_statistics_MAGNETIC_S.LDL.P.txt.sumstats.gz	Concentration of small LDL particles	-0.034	0.085	0.686	0.0431	0.0788	0.5847
Beef	Summary_statistics_MAGNETIC_S.VLDL.C.txt.sumstats.gz	Total cholesterol in small VLDL	-0.15	0.079	0.058	-0.0599	0.0752	0.4254
Beef	Summary_statistics_MAGNETIC_S.VLDL.FC.txt.sumstats.gz	Free cholesterol in small VLDL	-0.153	0.072	0.032	-0.0775	0.0689	0.261
Beef	Summary_statistics_MAGNETIC_S.VLDL.L.txt.sumstats.gz	Total lipids in small VLDL	-0.101	0.068	0.138	-0.0268	0.0653	0.6812
Beef	Summary_statistics_MAGNETIC_S.VLDL.PL.txt.sumstats.gz	Phospholipids in small VLDL	-0.122	0.068	0.075	-0.054	0.0665	0.417
Beef	Summary_statistics_MAGNETIC_S.VLDL.P.txt.sumstats.gz	Concentration of small VLDL particles	-0.094	0.066	0.151	-0.0244	0.0634	0.7001
Beef	Summary_statistics_MAGNETIC_S.VLDL.TG.txt.sumstats.gz	Triglycerides in small VLDL	-0.124	0.071	0.078	-0.0603	0.0675	0.3714
Beef	Summary_statistics_MAGNETIC_Tyr.txt.sumstats.gz	Tyrosine	-0.004	0.084	0.965	0.0182	0.081	0.8218
Beef	Summary_statistics_MAGNETIC_Val.txt.sumstats.gz	Valine	-0.047	0.095	0.621	0.0097	0.0929	0.9164
Beef	Summary_statistics_MAGNETIC_VLDL.D.txt.sumstats.gz	Mean diameter for VLDL particles	0.018	0.07	0.802	0.0487	0.0663	0.4627
Beef	Summary_statistics_MAGNETIC_XL.HDL.C.txt.sumstats.gz	Total cholesterol in very large HDL	0.255	0.16	0.111	0.2575	0.1603	0.1082
Beef	Summary_statistics_MAGNETIC_XL.HDL.FC.txt.sumstats.gz	Free cholesterol in very large HDL	0.25	0.133	0.06	0.2306	0.1348	0.0873
Beef	Summary_statistics_MAGNETIC_XL.HDL.L.txt.sumstats.gz	Total lipids in very large HDL	0.2	0.124	0.107	0.1819	0.1255	0.1473
Beef	Summary_statistics_MAGNETIC_XL.HDL.PL.txt.sumstats.gz	Phospholipids in very large HDL	0.174	0.099	0.08	0.1414	0.1015	0.1636
Beef	Summary_statistics_MAGNETIC_XL.HDL.P.txt.sumstats.gz	Concentration of very large HDL particles	0.131	0.108	0.224	0.1105	0.1119	0.3233
Beef	Summary_statistics_MAGNETIC_XL.HDL.TG.txt.sumstats.gz	Triglycerides in very large HDL	0.017	0.082	0.831	0.0575	0.0839	0.4932
Beef	Summary_statistics_MAGNETIC_XL.VLDL.L.txt.sumstats.gz	Total lipids in very large VLDL	-0.01	0.065	0.878	0.05	0.0621	0.4209
Beef	Summary_statistics_MAGNETIC_XL.VLDL.PL.txt.sumstats.gz	Phospholipids in very large VLDL	-0.037	0.068	0.589	0.0267	0.0643	0.6783
Beef	Summary_statistics_MAGNETIC_XL.VLDL.P.txt.sumstats.gz	Concentration of very large VLDL particles	-0.018	0.073	0.802	0.0529	0.0708	0.4551
Beef	Summary_statistics_MAGNETIC_XL.VLDL.TG.txt.sumstats.gz	Triglycerides in very large VLDL	-0.028	0.065	0.669	0.0253	0.0616	0.6818
Beef	Summary_statistics_MAGNETIC_XS.VLDL.L.txt.sumstats.gz	Total lipids in very small VLDL	-0.187	0.081	0.021	-0.1039	0.079	0.1885
Beef	Summary_statistics_MAGNETIC_XS.VLDL.PL.txt.sumstats.gz	Phospholipids in very small VLDL	-0.185	0.093	0.047	-0.1046	0.0887	0.2383
Beef	Summary_statistics_MAGNETIC_XS.VLDL.P.txt.sumstats.gz	Concentration of very small VLDL particles	-0.173	0.076	0.022	-0.0945	0.0744	0.2044
Beef	Summary_statistics_MAGNETIC_XS.VLDL.TG.txt.sumstats.gz	Triglycerides in very small VLDL	-0.114	0.068	0.094	-0.0419	0.0664	0.5282
Beef	Summary_statistics_MAGNETIC_XXL.VLDL.L.txt.sumstats.gz	Total lipids in chylomicrons and largest VLDL particles	0.009	0.07	0.903	0.0701	0.0686	0.3072
Beef	Summary_statistics_MAGNETIC_XXL.VLDL.PL.txt.sumstats.gz	Phospholipids in chylomicrons and largest VLDL particles	-0.025	0.07	0.723	0.0307	0.0678	0.6504
Beef	Summary_statistics_MAGNETIC_XXL.VLDL.P.txt.sumstats.gz	Concentration of chylomicrons and largest VLDL particles	0.05	0.076	0.511	0.1013	0.0698	0.1469
Beef	Summary_statistics_MAGNETIC_XXL.VLDL.TG.txt.sumstats.gz	Triglycerides in chylomicrons and largest VLDL particles	0	0.072	0.995	0.0593	0.0695	0.3934
Beef	SWB_Full.txt.gz.tab.sumstats.gz	Subjective well being	0.09	0.042	0.033	0.1044	0.045	0.0204
Beef	T84.ukbb.sumstats.gz	Diagnoses - main ICD10: T84 Complications of internal orthopaedic prosthetic devices_ implants and grafts	0.214	0.093	0.021	0.2136	0.0953	0.025
Beef	tag.evrsmk.tbl.uniform.af.txt.noMHC.sumstats.gz	Ever vs never smoked	-0.007	0.054	0.896	-0.0528	0.0526	0.315
Beef	TG_with_Effect.tbl.noMHC.sumstats_deGC.gz	Triglycerides	0.034	0.037	0.361	0.0401	0.0354	0.2581
Beef	Total_cholesterol.sumstats_deGC.gz	Total Cholesterol	0	0.038	0.994	0.0245	0.0348	0.4804
Beef	Transferrin_Benyamin_NatCom_2014.txt.tab.sumstats.gz	Transferrin	-0.07	0.07	0.318	-0.0844	0.0943	0.3712
Beef	TRICL_ICR_MDACC_IARC_NIH_GWAMA_overall.rsid.txt.noMHC.sumstats.gz	Lung cancer (all)	0.034	0.068	0.621	-0.0204	0.0717	0.7756
Beef	TRICL_ICR_MDACC_IARC_NIH_GWAMA_Squamous.rsid.txt.noMHC.sumstats.gz	Lung cancer (squamous cell)	0.042	0.098	0.668	0.02	0.1008	0.8426
Beef	TRICL_Meta_032114_Adeno.csv.tab.sumstats.gz	Lung adenocarcinoma	0.057	0.094	0.546	-0.0291	0.0978	0.766
Beef	TRICL_Meta_032114_Overall.csv.tab.sumstats.gz	Lung cancer	0.054	0.061	0.372	-0.0102	0.0636	0.8728
Beef	TRICL_Meta_032114_Squamous.csv.tab.sumstats.gz	Squamous cell lung cancer	0.036	0.084	0.666	0.0104	0.0888	0.9071
Beef	Waist_circumference.sumstats_deGC.gz	Waist circumference	0.129	0.036	0	0.1647	0.0345	1.7612e-06
Beef	Waist_hip_ratio.sumstats_deGC.gz	Waist-to-hip ratio	0.144	0.033	1.63e-05	0.151	0.0339	8.3871e-06
Beef	WTCCC2_2011.txt.tab.sumstats.gz	Multiple sclerosis	-0.071	0.115	0.538	-0.0542	0.1146	0.6364
Beef	Z09.ukbb.sumstats.gz	Diagnoses - main ICD10: Z09 Follow-up examination after treatment for conditions other than malignant neoplasms	0.101	0.116	0.383	0.1279	0.1321	0.3328
Beef	Z47.ukbb.sumstats.gz	Diagnoses - main ICD10: Z47 Other orthopaedic follow-up care	0.045	0.112	0.69	0.0494	0.1187	0.677
Beef	Z80.ukbb.sumstats.gz	Diagnoses - main ICD10: Z80 Family history of malignant neoplasm	-0.102	0.168	0.544	-0.0697	0.1686	0.6795
Beer	1001.ukbb.sumstats.gz	Duration of strenuous sports	0.039	0.099	0.696	-0.0961	0.1169	0.4111
Beer	1011.ukbb.sumstats.gz	Frequency of light DIY in last 4 weeks	-0.046	0.053	0.385	0.0024	0.0636	0.9695
Beer	1021.ukbb.sumstats.gz	Duration of light DIY	0.135	0.048	0.005	0.0543	0.0559	0.3308
Beer	102.ukbb.sumstats.gz	Pulse rate_ automated reading	0.053	0.023	0.019	0.0296	0.0265	0.2632
Beer	1070.ukbb.sumstats.gz	Time spent watching television (TV)	0.403	0.025	4.16e-57	0.1663	0.0307	6.1201e-08
Beer	1080.ukbb.sumstats.gz	Time spent using computer	-0.39	0.027	1.94e-47	-0.194	0.0326	2.7686e-09
Beer	1090.ukbb.sumstats.gz	Time spent driving	-0.005	0.044	0.903	-0.0939	0.0461	0.0418
Beer	1100.ukbb.sumstats.gz	Drive faster than motorway speed limit	-0.088	0.033	0.008	0.0592	0.0408	0.1468
Beer	1160.ukbb.sumstats.gz	Sleep duration	-0.104	0.032	0.001	-0.079	0.0371	0.033
Beer	1170.ukbb.sumstats.gz	Getting up in morning	-0.003	0.031	0.932	-0.0775	0.0347	0.0255
Beer	1180.ukbb.sumstats.gz	Morning/evening person (chronotype)	0.058	0.029	0.047	0.1313	0.0323	4.6918e-05
Beer	1190.ukbb.sumstats.gz	Nap during day	0.125	0.027	3.16e-06	0.1271	0.0312	4.5425e-05
Beer	1200.ukbb.sumstats.gz	Sleeplessness / insomnia	0.266	0.027	8.39e-23	0.1931	0.0316	9.3097e-10
Beer	1210.ukbb.sumstats.gz	Snoring	-0.076	0.031	0.015	-0.0476	0.0338	0.1591
Beer	1220.ukbb.sumstats.gz	Daytime dozing / sleeping (narcolepsy)	0.028	0.035	0.425	0.0536	0.0407	0.188
Beer	1239.ukbb.sumstats.gz	Current tobacco smoking	0.583	0.034	3.09e-65	0.4416	0.0428	6.5073e-25
Beer	1249.ukbb.sumstats.gz	Past tobacco smoking	-0.345	0.027	1e-37	-0.3025	0.0322	5.5078e-21
Beer	1259.ukbb.sumstats.gz	Smoking/smokers in household	0.714	0.073	1.37e-22	0.4777	0.072	3.2878e-11
Beer	1269.ukbb.sumstats.gz	Exposure to tobacco smoke at home	0.504	0.057	7.93e-19	0.3157	0.0622	3.8994e-07
Beer	1279.ukbb.sumstats.gz	Exposure to tobacco smoke outside home	0.418	0.036	1.87e-30	0.2756	0.0418	4.0844e-11
Beer	134.ukbb.sumstats.gz	Number of self-reported cancers	0.058	0.07	0.405	0.0458	0.0798	0.5658
Beer	135.ukbb.sumstats.gz	Number of self-reported non-cancer illnesses	0.173	0.031	2.16e-08	0.1224	0.0345	0.0004
Beer	136.ukbb.sumstats.gz	Number of operations_ self-reported	0.122	0.039	0.002	0.0879	0.0431	0.0416
Beer	137.ukbb.sumstats.gz	Number of treatments/medications taken	0.192	0.032	2.59e-09	0.0894	0.0373	0.0165
Beer	1558.ukbb.sumstats.gz	Alcohol intake frequency.	-0.043	0.029	0.13	-0.234	0.0313	7.5568e-14
Beer	1568.ukbb.sumstats.gz	Average weekly red wine intake	-0.462	0.031	5.2e-50	-0.2477	0.0389	1.8556e-10
Beer	1578.ukbb.sumstats.gz	Average weekly champagne plus white wine intake	-0.393	0.039	1.48e-23	-0.1516	0.0465	0.0011
Beer	1588.ukbb.sumstats.gz	Average weekly beer plus cider intake	0.861	0.023	0	0.8109	0.0305	7.1575e-156
Beer	1598.ukbb.sumstats.gz	Average weekly spirits intake	0.192	0.046	3.31e-05	0.0623	0.0548	0.255
Beer	1608.ukbb.sumstats.gz	Average weekly fortified wine intake	-0.544	0.078	4.25e-12	-0.3611	0.0856	2.4596e-05
Beer	1618.ukbb.sumstats.gz	Alcohol usually taken with meals	-0.734	0.021	7.36e-267	-0.5889	0.0269	7.5715e-106
Beer	1628.ukbb.sumstats.gz	Alcohol intake versus 10 years previously	0.176	0.036	1.33e-06	0.0056	0.0399	0.8892
Beer	1677.ukbb.sumstats.gz	Breastfed as a baby	-0.307	0.044	1.97e-12	-0.1328	0.0556	0.0169
Beer	1687.ukbb.sumstats.gz	Comparative body size at age 10	-0.099	0.029	0.001	-0.033	0.0323	0.3065
Beer	1697.ukbb.sumstats.gz	Comparative height size at age 10	-0.103	0.026	5.14e-05	-0.0848	0.0267	0.0015
Beer	1707_2.ukbb.sumstats.gz	Handedness (chirality/laterality): Left-handed	-0.041	0.052	0.428	0.0007	0.0629	0.9917
Beer	1707_3.ukbb.sumstats.gz	Handedness (chirality/laterality): Use both right and left hands equally	-0.024	0.092	0.796	-0.0861	0.1093	0.431
Beer	1767.ukbb.sumstats.gz	Adopted as a child	0.433	0.097	7.97e-06	0.2793	0.1034	0.0069
Beer	1787.ukbb.sumstats.gz	Maternal smoking around birth	0.603	0.032	4.71e-79	0.4662	0.0403	5.0529e-31
Beer	1797.ukbb.sumstats.gz	Father still alive	-0.117	0.068	0.083	-0.1662	0.0811	0.0403
Beer	1807.ukbb.sumstats.gz	Fathers age at death	-0.414	0.053	9.37e-15	-0.2181	0.0672	0.0012
Beer	1873.ukbb.sumstats.gz	Number of full brothers	0.273	0.046	3.04e-09	0.1445	0.0565	0.0106
Beer	1883.ukbb.sumstats.gz	Number of full sisters	0.425	0.05	3.68e-17	0.374	0.0592	2.5818e-10
Beer	189.ukbb.sumstats.gz	Townsend deprivation index at recruitment	0.587	0.032	1.16e-73	0.4686	0.0364	5.0243e-38
Beer	1920.ukbb.sumstats.gz	Mood swings	0.284	0.03	3.61e-21	0.1425	0.0377	0.0002
Beer	1930.ukbb.sumstats.gz	Miserableness	0.225	0.034	5.07e-11	0.1306	0.0447	0.0035
Beer	1940.ukbb.sumstats.gz	Irritability	0.198	0.031	2.97e-10	0.1648	0.0437	0.0002
Beer	1950.ukbb.sumstats.gz	Sensitivity / hurt feelings	0.096	0.035	0.007	0.0096	0.044	0.827
Beer	1960.ukbb.sumstats.gz	Fed-up feelings	0.285	0.03	2.03e-21	0.1307	0.0395	0.0009
Beer	1970.ukbb.sumstats.gz	Nervous feelings	0.028	0.036	0.433	-0.0173	0.0451	0.702
Beer	1980.ukbb.sumstats.gz	Worrier / anxious feelings	-0.019	0.035	0.584	-0.052	0.0467	0.2651
Beer	1990.ukbb.sumstats.gz	Tense / highly strung	0.191	0.035	3.58e-08	0.1532	0.043	0.0004
Beer	20001_1001.ukbb.sumstats.gz	Cancer code_ self-reported: lung cancer	0.72	1.804	0.69	0.3795	0.4258	0.3728
Beer	20001_1002.ukbb.sumstats.gz	Cancer code_ self-reported: breast cancer	0.012	0.059	0.835	-0.0076	0.069	0.9124
Beer	20001_1019.ukbb.sumstats.gz	Cancer code_ self-reported: small intestine/small bowel cancer	-0.085	0.182	0.642	-0.1028	0.2216	0.6426
Beer	20001_1044.ukbb.sumstats.gz	Cancer code_ self-reported: prostate cancer	-0.077	0.076	0.307	-0.0348	0.0899	0.6981
Beer	20001_1059.ukbb.sumstats.gz	Cancer code_ self-reported: malignant melanoma	-0.01	0.078	0.902	-0.0273	0.0897	0.7608
Beer	20001_1061.ukbb.sumstats.gz	Cancer code_ self-reported: basal cell carcinoma	-0.114	0.06	0.059	0.0031	0.0662	0.9631
Beer	20001_1062.ukbb.sumstats.gz	Cancer code_ self-reported: squamous cell carcinoma	-0.1	0.117	0.391	-0.099	0.1338	0.4593
Beer	20002_1065.ukbb.sumstats.gz	Non-cancer illness code_ self-reported: hypertension	0.114	0.028	5.87e-05	0.0552	0.0351	0.1156
Beer	20002_1074.ukbb.sumstats.gz	Non-cancer illness code_ self-reported: angina	0.227	0.038	2.9e-09	0.1556	0.0469	0.0009
Beer	20002_1075.ukbb.sumstats.gz	Non-cancer illness code_ self-reported: heart attack/myocardial infarction	0.165	0.044	0	0.1017	0.051	0.046
Beer	20002_1093.ukbb.sumstats.gz	Non-cancer illness code_ self-reported: pulmonary embolism +/- dvt	0.188	0.072	0.009	0.1398	0.0836	0.0946
Beer	20002_1094.ukbb.sumstats.gz	Non-cancer illness code_ self-reported: deep venous thrombosis (dvt)	0.116	0.058	0.047	0.0234	0.0681	0.7306
Beer	20002_1111.ukbb.sumstats.gz	Non-cancer illness code_ self-reported: asthma	0.062	0.034	0.064	0.0675	0.0406	0.0964
Beer	20002_1112.ukbb.sumstats.gz	Non-cancer illness code_ self-reported: chronic obstructive airways disease/copd	0.316	0.081	8.99e-05	0.2095	0.0871	0.0161
Beer	20002_1113.ukbb.sumstats.gz	Non-cancer illness code_ self-reported: emphysema/chronic bronchitis	0.414	0.085	1.03e-06	0.2574	0.0958	0.0072
Beer	20002_1123.ukbb.sumstats.gz	Non-cancer illness code_ self-reported: sleep apnoea	-0.034	0.093	0.712	0.01	0.1128	0.9292
Beer	20002_1138.ukbb.sumstats.gz	Non-cancer illness code_ self-reported: gastro-oesophageal reflux (gord) / gastric reflux	0.213	0.053	5.33e-05	0.0922	0.0606	0.128
Beer	20002_1162.ukbb.sumstats.gz	Non-cancer illness code_ self-reported: cholelithiasis/gall stones	0.137	0.066	0.037	0.0693	0.0759	0.3608
Beer	20002_1197.ukbb.sumstats.gz	Non-cancer illness code_ self-reported: kidney stone/ureter stone/bladder stone	-0.046	0.065	0.481	-0.0782	0.0769	0.3092
Beer	20002_1201.ukbb.sumstats.gz	Non-cancer illness code_ self-reported: bladder problem (not cancer)	0.052	0.116	0.657	0.0581	0.1392	0.6765
Beer	20002_1220.ukbb.sumstats.gz	Non-cancer illness code_ self-reported: diabetes	0.115	0.036	0.002	0.0795	0.0441	0.0716
Beer	20002_1223.ukbb.sumstats.gz	Non-cancer illness code_ self-reported: type 2 diabetes	0.015	0.07	0.828	0.0128	0.0808	0.8739
Beer	20002_1225.ukbb.sumstats.gz	Non-cancer illness code_ self-reported: hyperthyroidism/thyrotoxicosis	-0.03	0.056	0.59	-0.0421	0.0799	0.5985
Beer	20002_1226.ukbb.sumstats.gz	Non-cancer illness code_ self-reported: hypothyroidism/myxoedema	0.048	0.036	0.191	0.0225	0.0466	0.6292
Beer	20002_1265.ukbb.sumstats.gz	Non-cancer illness code_ self-reported: migraine	-0.108	0.044	0.015	-0.1598	0.0495	0.0013
Beer	20002_1277.ukbb.sumstats.gz	Non-cancer illness code_ self-reported: glaucoma	-0.043	0.056	0.443	-0.0038	0.0666	0.9549
Beer	20002_1281.ukbb.sumstats.gz	Non-cancer illness code_ self-reported: retinal detachment	-0.18	0.102	0.077	-0.1762	0.1226	0.1505
Beer	20002_1286.ukbb.sumstats.gz	Non-cancer illness code_ self-reported: depression	0.129	0.044	0.003	0.0842	0.0544	0.1216
Beer	20002_1287.ukbb.sumstats.gz	Non-cancer illness code_ self-reported: anxiety/panic attacks	0.128	0.076	0.093	0.1164	0.0931	0.2111
Beer	20002_1291.ukbb.sumstats.gz	Non-cancer illness code_ self-reported: mania/bipolar disorder/manic depression	0.026	0.079	0.741	0.1421	0.0927	0.1252
Beer	20002_1293.ukbb.sumstats.gz	Non-cancer illness code_ self-reported: bone disorder	0.03	0.13	0.816	0.0612	0.1461	0.6752
Beer	20002_1294.ukbb.sumstats.gz	Non-cancer illness code_ self-reported: back problem	0.155	0.081	0.057	0.0855	0.0886	0.3344
Beer	20002_1295.ukbb.sumstats.gz	Non-cancer illness code_ self-reported: joint disorder	0.049	0.125	0.697	0.0044	0.136	0.9743
Beer	20002_1309.ukbb.sumstats.gz	Non-cancer illness code_ self-reported: osteoporosis	0.013	0.049	0.785	0.0066	0.0613	0.9149
Beer	20002_1313.ukbb.sumstats.gz	Non-cancer illness code_ self-reported: ankylosing spondylitis	0.054	0.269	0.84	-0.0187	0.156	0.9044
Beer	20002_1330.ukbb.sumstats.gz	Non-cancer illness code_ self-reported: iron deficiency anaemia	-0.093	0.079	0.24	-0.0972	0.094	0.3008
Beer	20002_1331.ukbb.sumstats.gz	Non-cancer illness code_ self-reported: pernicious anaemia	0.122	0.093	0.191	0.0605	0.113	0.5925
Beer	20002_1351.ukbb.sumstats.gz	Non-cancer illness code_ self-reported: uterine fibroids	-0.071	0.073	0.331	-0.134	0.0839	0.1102
Beer	20002_1353.ukbb.sumstats.gz	Non-cancer illness code_ self-reported: vaginal prolapse/uterine prolapse	0.069	0.08	0.388	0.0418	0.1009	0.6785
Beer	20002_1386.ukbb.sumstats.gz	Non-cancer illness code_ self-reported: allergy or anaphylactic reaction to drug	-0.046	0.158	0.77	0.0423	0.1653	0.7979
Beer	20002_1387.ukbb.sumstats.gz	Non-cancer illness code_ self-reported: hayfever/allergic rhinitis	-0.169	0.04	2.18e-05	-0.1014	0.048	0.0345
Beer	20002_1396.ukbb.sumstats.gz	Non-cancer illness code_ self-reported: enlarged prostate	-0.226	0.073	0.002	-0.299	0.0952	0.0017
Beer	20002_1406.ukbb.sumstats.gz	Non-cancer illness code_ self-reported: muscle or soft tissue injuries	0.093	0.134	0.486	0.0962	0.1753	0.5829
Beer	20002_1417.ukbb.sumstats.gz	Non-cancer illness code_ self-reported: nasal polyps	-0.017	0.075	0.825	0.0055	0.0811	0.9463
Beer	20002_1430.ukbb.sumstats.gz	Non-cancer illness code_ self-reported: hypopituitarism	-0.108	0.147	0.464	-0.0567	0.1829	0.7565
Beer	20002_1452.ukbb.sumstats.gz	Non-cancer illness code_ self-reported: eczema/dermatitis	-0.166	0.065	0.01	-0.0584	0.0742	0.4313
Beer	20002_1453.ukbb.sumstats.gz	Non-cancer illness code_ self-reported: psoriasis	0.073	0.068	0.28	0.1595	0.0919	0.0828
Beer	20002_1456.ukbb.sumstats.gz	Non-cancer illness code_ self-reported: malabsorption/coeliac disease	-0.017	0.067	0.797	-0.1284	0.1041	0.2173
Beer	20002_1458.ukbb.sumstats.gz	Non-cancer illness code_ self-reported: diverticular disease/diverticulitis	0.058	0.053	0.269	0.0203	0.0625	0.7449
Beer	20002_1462.ukbb.sumstats.gz	Non-cancer illness code_ self-reported: crohns disease	0.105	0.079	0.183	0.0773	0.0948	0.4147
Beer	20002_1463.ukbb.sumstats.gz	Non-cancer illness code_ self-reported: ulcerative colitis	0.034	0.073	0.636	0.0261	0.0888	0.7689
Beer	20002_1464.ukbb.sumstats.gz	Non-cancer illness code_ self-reported: rheumatoid arthritis	0.063	0.074	0.392	-0.0479	0.0962	0.6188
Beer	20002_1465.ukbb.sumstats.gz	Non-cancer illness code_ self-reported: osteoarthritis	0.235	0.043	5.6e-08	0.1361	0.049	0.0055
Beer	20002_1466.ukbb.sumstats.gz	Non-cancer illness code_ self-reported: gout	0.143	0.056	0.011	0.1734	0.0675	0.0102
Beer	20002_1473.ukbb.sumstats.gz	Non-cancer illness code_ self-reported: high cholesterol	0.12	0.036	0.001	0.093	0.0428	0.0299
Beer	20002_1474.ukbb.sumstats.gz	Non-cancer illness code_ self-reported: hiatus hernia	0.186	0.064	0.004	0.0984	0.0743	0.1852
Beer	20002_1494.ukbb.sumstats.gz	Non-cancer illness code_ self-reported: varicose veins	-0.056	0.089	0.53	-0.0658	0.1037	0.5256
Beer	20002_1497.ukbb.sumstats.gz	Non-cancer illness code_ self-reported: pneumothorax	0.05	0.106	0.637	0.0505	0.1165	0.6648
Beer	20002_1526.ukbb.sumstats.gz	Non-cancer illness code_ self-reported: polio / poliomyelitis	0.182	0.111	0.1	0.147	0.1216	0.2266
Beer	20002_1538.ukbb.sumstats.gz	Non-cancer illness code_ self-reported: arthritis (nos)	0.137	0.147	0.351	-0.0051	0.162	0.975
Beer	20002_1588.ukbb.sumstats.gz	Non-cancer illness code_ self-reported: hypertrophic cardiomyopathy (hcm / hocm)	-0.071	0.144	0.623	-0.0955	0.1661	0.5651
Beer	20002_1661.ukbb.sumstats.gz	Non-cancer illness code_ self-reported: vitiligo	-0.114	0.135	0.397	-0.1346	0.1573	0.3921
Beer	20003_1140860696.ukbb.sumstats.gz	Treatment/medication code: lisinopril	0.109	0.051	0.032	0.0759	0.0635	0.2325
Beer	20003_1140860806.ukbb.sumstats.gz	Treatment/medication code: ramipril	0.138	0.048	0.004	0.0674	0.0616	0.2739
Beer	20003_1140860954.ukbb.sumstats.gz	Treatment/medication code: isosorbide mononitrate	0.222	0.094	0.019	0.1263	0.1057	0.2321
Beer	20003_1140861008.ukbb.sumstats.gz	Treatment/medication code: isosorbide dinitrate	0.02	0.121	0.868	-0.1127	0.1642	0.4925
Beer	20003_1140861832.ukbb.sumstats.gz	Treatment/medication code: tranexamic acid	-0.582	0.778	0.455	-0.667	0.8986	0.4579
Beer	20003_1140861958.ukbb.sumstats.gz	Treatment/medication code: simvastatin	0.112	0.037	0.002	0.0573	0.043	0.1826
Beer	20003_1140861998.ukbb.sumstats.gz	Treatment/medication code: ventolin 100micrograms inhaler	0.143	0.047	0.002	0.1116	0.0544	0.0402
Beer	20003_1140862236.ukbb.sumstats.gz	Treatment/medication code: atrovent 20micrograms inhaler	0.386	0.184	0.035	0.2841	0.1984	0.1521
Beer	20003_1140862382.ukbb.sumstats.gz	Treatment/medication code: becotide 50 inhaler	-0.134	0.091	0.141	-0.1816	0.0996	0.0682
Beer	20003_1140864070.ukbb.sumstats.gz	Treatment/medication code: kapake tablet	0.038	0.104	0.715	-0.0422	0.124	0.7334
Beer	20003_1140864752.ukbb.sumstats.gz	Treatment/medication code: lansoprazole	0.248	0.05	6.09e-07	0.1052	0.0584	0.0714
Beer	20003_1140864952.ukbb.sumstats.gz	Treatment/medication code: lisinopril+hydrochlorothiazide 10mg/12.5mg tablet	-0.195	0.129	0.131	-0.2315	0.1342	0.0845
Beer	20003_1140864992.ukbb.sumstats.gz	Treatment/medication code: tramadol	0.354	0.067	1.51e-07	0.1761	0.0742	0.0176
Beer	20003_1140865634.ukbb.sumstats.gz	Treatment/medication code: omeprazole	0.321	0.054	3e-09	0.1982	0.0617	0.0013
Beer	20003_1140865716.ukbb.sumstats.gz	Treatment/medication code: senna	0.198	0.155	0.201	0.1175	0.1471	0.4246
Beer	20003_1140866738.ukbb.sumstats.gz	Treatment/medication code: atenolol	0.072	0.051	0.158	-0.0405	0.0631	0.521
Beer	20003_1140868226.ukbb.sumstats.gz	Treatment/medication code: aspirin	0.124	0.051	0.015	0.0898	0.0593	0.1302
Beer	20003_1140869176.ukbb.sumstats.gz	Treatment/medication code: logynon tablet	-0.066	0.093	0.48	-0.0538	0.1183	0.6494
Beer	20003_1140870504.ukbb.sumstats.gz	Treatment/medication code: hydroxocobalamin product	0.077	0.162	0.638	0.0605	0.1662	0.716
Beer	20003_1140870570.ukbb.sumstats.gz	Treatment/medication code: vitamin b12 preparation	0.139	0.1	0.167	0.111	0.1097	0.3115
Beer	20003_1140871310.ukbb.sumstats.gz	Treatment/medication code: ibuprofen	0.096	0.049	0.049	0.0387	0.0551	0.4829
Beer	20003_1140871692.ukbb.sumstats.gz	Treatment/medication code: morphine	0.251	0.22	0.254	0.1159	0.2146	0.589
Beer	20003_1140874420.ukbb.sumstats.gz	Treatment/medication code: quinine	0.141	0.076	0.064	0.0476	0.0875	0.5867
Beer	20003_1140874744.ukbb.sumstats.gz	Treatment/medication code: gliclazide	0.058	0.058	0.316	0.0253	0.0679	0.7088
Beer	20003_1140874866.ukbb.sumstats.gz	Treatment/medication code: carbimazole	-0.142	0.135	0.293	-0.1634	0.2102	0.4368
Beer	20003_1140874930.ukbb.sumstats.gz	Treatment/medication code: prednisolone	0.083	0.082	0.306	0.0612	0.0988	0.536
Beer	20003_1140875408.ukbb.sumstats.gz	Treatment/medication code: allopurinol	0.179	0.058	0.002	0.1972	0.0677	0.0036
Beer	20003_1140876136.ukbb.sumstats.gz	Treatment/medication code: beconase 50micrograms nasal spray	-0.263	0.144	0.069	-0.2167	0.1788	0.2254
Beer	20003_1140876146.ukbb.sumstats.gz	Treatment/medication code: rhinocort 50micrograms nasal spray	-0.08	0.091	0.381	-0.0923	0.1053	0.3807
Beer	20003_1140879406.ukbb.sumstats.gz	Treatment/medication code: ranitidine	0.143	0.086	0.095	0.1243	0.1012	0.2194
Beer	20003_1140879616.ukbb.sumstats.gz	Treatment/medication code: amitriptyline	0.302	0.069	1.02e-05	0.1468	0.0753	0.0512
Beer	20003_1140879628.ukbb.sumstats.gz	Treatment/medication code: dothiepin	0.115	0.149	0.44	0.1414	0.1929	0.4638
Beer	20003_1140879760.ukbb.sumstats.gz	Treatment/medication code: bisoprolol	0.067	0.069	0.332	0.0099	0.078	0.8986
Beer	20003_1140879778.ukbb.sumstats.gz	Treatment/medication code: doxazosin	0.037	0.075	0.616	-0.0108	0.0932	0.9074
Beer	20003_1140879802.ukbb.sumstats.gz	Treatment/medication code: amlodipine	0.146	0.042	0.001	0.1043	0.0534	0.0508
Beer	20003_1140881856.ukbb.sumstats.gz	Treatment/medication code: salbutamol	0.255	0.074	0.001	0.153	0.0879	0.0818
Beer	20003_1140882800.ukbb.sumstats.gz	Treatment/medication code: eumovate cream	0.128	0.168	0.447	0.4107	0.4538	0.3654
Beer	20003_1140883066.ukbb.sumstats.gz	Treatment/medication code: insulin product	0.034	0.049	0.497	0.1007	0.0796	0.206
Beer	20003_1140883504.ukbb.sumstats.gz	Treatment/medication code: cetirizine	-0.058	0.074	0.429	-0.057	0.0858	0.5062
Beer	20003_1140884444.ukbb.sumstats.gz	Treatment/medication code: codeine	0.293	0.089	0.001	0.1734	0.0973	0.0747
Beer	20003_1140884488.ukbb.sumstats.gz	Treatment/medication code: diclofenac	0.241	0.078	0.002	0.1569	0.0876	0.0732
Beer	20003_1140884512.ukbb.sumstats.gz	Treatment/medication code: liothyronine	-0.311	0.288	0.28	-0.2794	0.4151	0.5009
Beer	20003_1140884516.ukbb.sumstats.gz	Treatment/medication code: thyroxine product	0.026	0.065	0.689	0.0291	0.0895	0.7449
Beer	20003_1140884600.ukbb.sumstats.gz	Treatment/medication code: metformin	0.082	0.041	0.046	0.0442	0.0482	0.3596
Beer	20003_1140888266.ukbb.sumstats.gz	Treatment/medication code: warfarin	0.097	0.077	0.206	0.1186	0.0885	0.1804
Beer	20003_1140888552.ukbb.sumstats.gz	Treatment/medication code: enalapril	0.056	0.078	0.473	0.0532	0.0895	0.5521
Beer	20003_1140888560.ukbb.sumstats.gz	Treatment/medication code: perindopril	0.101	0.067	0.129	0.0473	0.0776	0.5418
Beer	20003_1140888570.ukbb.sumstats.gz	Treatment/medication code: flecainide	-0.123	0.092	0.179	-0.0244	0.1023	0.8113
Beer	20003_1140909708.ukbb.sumstats.gz	Treatment/medication code: furosemide	0.34	0.127	0.007	0.2862	0.1405	0.0417
Beer	20003_1140910766.ukbb.sumstats.gz	Treatment/medication code: nicorandil	0.29	0.107	0.007	0.1817	0.1086	0.0944
Beer	20003_1140911730.ukbb.sumstats.gz	Treatment/medication code: flax oil tablet	0.139	0.084	0.096	0.2081	0.1021	0.0416
Beer	20003_1140916282.ukbb.sumstats.gz	Treatment/medication code: venlafaxine	-0.098	0.088	0.266	-0.1783	0.1013	0.0785
Beer	20003_1140916356.ukbb.sumstats.gz	Treatment/medication code: losartan	0.021	0.074	0.778	0.0138	0.091	0.8796
Beer	20003_1140916682.ukbb.sumstats.gz	Treatment/medication code: evening primrose oil	-0.073	0.108	0.501	-0.2725	0.1287	0.0343
Beer	20003_1140921600.ukbb.sumstats.gz	Treatment/medication code: citalopram	0.197	0.07	0.005	0.1115	0.0833	0.1807
Beer	20003_1140922174.ukbb.sumstats.gz	Treatment/medication code: alendronate sodium	-0.073	0.058	0.202	0.0081	0.0682	0.9055
Beer	20003_1140923346.ukbb.sumstats.gz	Treatment/medication code: co-codamol	0.382	0.055	5.33e-12	0.1926	0.0622	0.002
Beer	20003_1140923402.ukbb.sumstats.gz	Treatment/medication code: co-amilofruse	NA	NA	NA	-0.0395	0.3582	0.9123
Beer	20003_1141145896.ukbb.sumstats.gz	Treatment/medication code: letrozole	-0.052	0.111	0.638	0.0143	0.1283	0.9111
Beer	20003_1141146198.ukbb.sumstats.gz	Treatment/medication code: xalatan 0.005% eye drops	-0.032	0.062	0.603	-0.0285	0.0762	0.7087
Beer	20003_1141146234.ukbb.sumstats.gz	Treatment/medication code: atorvastatin	0.164	0.049	0.001	0.1489	0.0612	0.0151
Beer	20003_1141156836.ukbb.sumstats.gz	Treatment/medication code: candesartan cilexetil	0.047	0.063	0.451	-0.012	0.0713	0.8663
Beer	20003_1141157264.ukbb.sumstats.gz	Treatment/medication code: salmeterol product	0.024	0.099	0.808	-0.0165	0.1164	0.8875
Beer	20003_1141164828.ukbb.sumstats.gz	Treatment/medication code: adcal-d3 1.5g/10micrograms chewable tablet	-0.045	0.082	0.585	-0.0484	0.0954	0.6123
Beer	20003_1141168318.ukbb.sumstats.gz	Treatment/medication code: clopidogrel	0.24	0.095	0.012	0.2156	0.1096	0.0492
Beer	20003_1141172436.ukbb.sumstats.gz	Treatment/medication code: indivina 1mg/2.5mg tablet	0.003	0.116	0.982	-0.0625	0.1191	0.5994
Beer	20003_1141174520.ukbb.sumstats.gz	Treatment/medication code: symbicort 100/6 turbohaler	0.198	0.109	0.068	0.1721	0.1236	0.1639
Beer	20003_1141176832.ukbb.sumstats.gz	Treatment/medication code: seretide 50 evohaler	0.207	0.056	0	0.1276	0.0604	0.0346
Beer	20003_1141177600.ukbb.sumstats.gz	Treatment/medication code: rosiglitazone	-0.049	0.096	0.608	-0.066	0.1103	0.5499
Beer	20003_1141182632.ukbb.sumstats.gz	Treatment/medication code: spiriva 18micrograms inhalation capsule	0.196	0.087	0.024	0.1007	0.0955	0.2917
Beer	20003_1141188442.ukbb.sumstats.gz	Treatment/medication code: glucosamine product	-0.184	0.061	0.003	-0.1415	0.0765	0.0642
Beer	20003_1141190158.ukbb.sumstats.gz	Treatment/medication code: cipralex 5mg tablet	-0.061	0.166	0.713	-0.1019	0.2034	0.6166
Beer	20003_1141191044.ukbb.sumstats.gz	Treatment/medication code: levothyroxine sodium	0.05	0.039	0.203	0.0104	0.0497	0.8343
Beer	20003_1141192736.ukbb.sumstats.gz	Treatment/medication code: ezetimibe	0.116	0.072	0.106	0.1299	0.0849	0.1261
Beer	20003_1141193272.ukbb.sumstats.gz	Treatment/medication code: testogel 50mg gel 5g sachet	-0.226	0.102	0.027	-0.2432	0.1214	0.0451
Beer	20003_1141194794.ukbb.sumstats.gz	Treatment/medication code: bendroflumethiazide	0.072	0.045	0.108	0.0014	0.0552	0.98
Beer	20003_2038460150.ukbb.sumstats.gz	Treatment/medication code: paracetamol	0.223	0.039	7.52e-09	0.0837	0.0441	0.058
Beer	2000.ukbb.sumstats.gz	Worry too long after embarrassment	-0.081	0.036	0.025	-0.0432	0.0426	0.3107
Beer	20015.ukbb.sumstats.gz	Sitting height	-0.112	0.023	1.59e-06	-0.062	0.0251	0.0136
Beer	20016.ukbb.sumstats.gz	Fluid intelligence score	-0.387	0.028	9.95e-45	-0.1197	0.0289	3.4311e-05
Beer	20018.ukbb.sumstats.gz	Prospective memory result	0.379	0.046	1.19e-16	0.188	0.0505	0.0002
Beer	20022.ukbb.sumstats.gz	Birth weight	-0.059	0.031	0.053	-0.0097	0.0337	0.7746
Beer	20023.ukbb.sumstats.gz	Mean time to correctly identify matches	0.03	0.028	0.291	0.0163	0.0327	0.6191
Beer	20107_100.ukbb.sumstats.gz	Illnesses of father: None of the above (group 1)	0.058	0.049	0.229	0.0714	0.0617	0.2474
Beer	20107_101.ukbb.sumstats.gz	Illnesses of father: None of the above (group 2)	-0.144	0.064	0.023	-0.1836	0.0728	0.0117
Beer	20107_13.ukbb.sumstats.gz	Illnesses of father: Prostate cancer	-0.173	0.069	0.012	-0.0543	0.0788	0.491
Beer	20107_1.ukbb.sumstats.gz	Illnesses of father: Heart disease	-0.131	0.037	0	-0.0678	0.0481	0.1586
Beer	20107_3.ukbb.sumstats.gz	Illnesses of father: Lung cancer	0.443	0.049	3.01e-19	0.3166	0.0584	5.8498e-08
Beer	20107_6.ukbb.sumstats.gz	Illnesses of father: Chronic bronchitis/emphysema	0.506	0.053	1.22e-21	0.3805	0.0632	1.776e-09
Beer	20107_8.ukbb.sumstats.gz	Illnesses of father: High blood pressure	-0.093	0.049	0.059	-0.1153	0.0567	0.0419
Beer	20107_9.ukbb.sumstats.gz	Illnesses of father: Diabetes	-0.115	0.05	0.02	-0.1776	0.057	0.0018
Beer	2010.ukbb.sumstats.gz	Suffer from nerves	0.094	0.035	0.008	0.0066	0.0483	0.8916
Beer	20110_100.ukbb.sumstats.gz	Illnesses of mother: None of the above (group 1)	-0.043	0.048	0.378	-0.0108	0.0565	0.8485
Beer	20110_101.ukbb.sumstats.gz	Illnesses of mother: None of the above (group 2)	-0.058	0.064	0.361	-0.0609	0.0688	0.3761
Beer	20110_10.ukbb.sumstats.gz	Illnesses of mother: Alzheimers disease/dementia	-0.103	0.098	0.296	0.0889	0.1132	0.432
Beer	20110_1.ukbb.sumstats.gz	Illnesses of mother: Heart disease	0.067	0.044	0.127	0.0912	0.0535	0.0883
Beer	20110_5.ukbb.sumstats.gz	Illnesses of mother: Breast cancer	-0.114	0.062	0.068	-0.0428	0.0662	0.5173
Beer	20110_6.ukbb.sumstats.gz	Illnesses of mother: Chronic bronchitis/emphysema	0.435	0.052	1.11e-16	0.3008	0.0599	5.2113e-07
Beer	20110_8.ukbb.sumstats.gz	Illnesses of mother: High blood pressure	-0.052	0.043	0.226	-0.0876	0.0489	0.0733
Beer	20110_9.ukbb.sumstats.gz	Illnesses of mother: Diabetes	0.111	0.049	0.023	0.0428	0.0559	0.4441
Beer	20111_100.ukbb.sumstats.gz	Illnesses of siblings: None of the above (group 1)	-0.27	0.04	1.64e-11	-0.1692	0.0483	0.0005
Beer	20111_101.ukbb.sumstats.gz	Illnesses of siblings: None of the above (group 2)	-0.176	0.069	0.011	-0.1899	0.0796	0.0171
Beer	20111_12.ukbb.sumstats.gz	Illnesses of siblings: Severe depression	0.019	0.055	0.728	0.1208	0.0651	0.0635
Beer	20111_1.ukbb.sumstats.gz	Illnesses of siblings: Heart disease	0.341	0.051	2.11e-11	0.2387	0.0578	3.664e-05
Beer	20111_2.ukbb.sumstats.gz	Illnesses of siblings: Stroke	0.238	0.108	0.027	0.0774	0.1127	0.4922
Beer	20111_8.ukbb.sumstats.gz	Illnesses of siblings: High blood pressure	0.112	0.039	0.004	0.0603	0.0491	0.2192
Beer	20111_9.ukbb.sumstats.gz	Illnesses of siblings: Diabetes	0.183	0.05	0	0.0929	0.0607	0.1256
Beer	20116_1.ukbb.sumstats.gz	Smoking status: Previous	0.253	0.031	2.51e-16	0.22	0.0359	8.5716e-10
Beer	20116_2.ukbb.sumstats.gz	Smoking status: Current	0.579	0.035	1.16e-62	0.4452	0.0433	8.7254e-25
Beer	20117_0.ukbb.sumstats.gz	Alcohol drinker status: Never	-0.091	0.047	0.052	-0.1798	0.0567	0.0015
Beer	20117_1.ukbb.sumstats.gz	Alcohol drinker status: Previous	0.357	0.052	9.65e-12	0.25	0.0574	1.3175e-05
Beer	20118_11.ukbb.sumstats.gz	Home area population density - urban or rural: Scotland - Large Urban Area	-0.266	0.08	0.001	-0.0939	0.089	0.2914
Beer	20118_7.ukbb.sumstats.gz	Home area population density - urban or rural: England/Wales - Village - less sparse	-0.572	0.239	0.017	-0.3143	0.1767	0.0753
Beer	20127.ukbb.sumstats.gz	Neuroticism score	0.17	0.03	2.07e-08	0.0946	0.0405	0.0196
Beer	20150.ukbb.sumstats.gz	Forced expiratory volume in 1-second (FEV1)_ Best measure	-0.175	0.028	6.13e-10	-0.1194	0.0341	0.0005
Beer	20151.ukbb.sumstats.gz	Forced vital capacity (FVC)_ Best measure	-0.138	0.026	1.65e-07	-0.0838	0.0314	0.0076
Beer	20152.ukbb.sumstats.gz	Reproduciblity of spirometry measurement using ERS/ATS criteria	0.05	0.061	0.414	0.0126	0.0753	0.8676
Beer	20153.ukbb.sumstats.gz	Forced expiratory volume in 1-second (FEV1)_ predicted	-0.102	0.035	0.004	-0.0657	0.0365	0.0722
Beer	20154.ukbb.sumstats.gz	Forced expiratory volume in 1-second (FEV1)_ predicted percentage	-0.157	0.033	2.54e-06	-0.1142	0.0421	0.0066
Beer	20160.ukbb.sumstats.gz	Ever smoked	0.311	0.028	2.8e-29	0.2798	0.0319	1.7627e-18
Beer	20161.ukbb.sumstats.gz	Pack years of smoking PREVIEW ONLY	0.517	0.038	7.85e-42	0.3798	0.0446	1.7499e-17
Beer	20162.ukbb.sumstats.gz	Pack years adult smoking as proportion of life span exposed to smoking PREVIEW ONLY	0.523	0.037	2.61e-44	0.383	0.044	3.1268e-18
Beer	2020.ukbb.sumstats.gz	Loneliness_ isolation	0.267	0.034	7.64e-15	0.1835	0.0401	4.7089e-06
Beer	2030.ukbb.sumstats.gz	Guilty feelings	0.141	0.035	5.13e-05	0.169	0.0414	4.4791e-05
Beer	2040.ukbb.sumstats.gz	Risk taking	0.176	0.033	1.16e-07	0.2234	0.0406	3.7123e-08
Beer	2050.ukbb.sumstats.gz	Frequency of depressed mood in last 2 weeks	0.264	0.035	2.69e-14	0.1901	0.0409	3.3095e-06
Beer	2060.ukbb.sumstats.gz	Frequency of unenthusiasm / disinterest in last 2 weeks	0.408	0.035	1.85e-31	0.2793	0.0396	1.8094e-12
Beer	2070.ukbb.sumstats.gz	Frequency of tenseness / restlessness in last 2 weeks	0.211	0.034	6.32e-10	0.1416	0.0415	0.0006
Beer	2080.ukbb.sumstats.gz	Frequency of tiredness / lethargy in last 2 weeks	0.269	0.031	2.96e-18	0.1951	0.0357	4.6703e-08
Beer	2090.ukbb.sumstats.gz	Seen doctor (GP) for nerves_ anxiety_ tension or depression	0.164	0.035	2.21e-06	0.1166	0.0386	0.0025
Beer	21001.ukbb.sumstats.gz	Body mass index (BMI)	0.165	0.028	6.79e-09	0.1313	0.032	4.1366e-05
Beer	21002.ukbb.sumstats.gz	Weight	0.069	0.028	0.012	0.071	0.0289	0.0141
Beer	2100.ukbb.sumstats.gz	Seen a psychiatrist for nerves_ anxiety_ tension or depression	0.195	0.037	1.16e-07	0.1853	0.042	1.019e-05
Beer	21021.ukbb.sumstats.gz	Pulse wave Arterial Stiffness index	0.078	0.055	0.156	-0.0287	0.0661	0.6635
Beer	2178.ukbb.sumstats.gz	Overall health rating	0.38	0.026	1.39e-49	0.2282	0.032	9.5494e-13
Beer	2188.ukbb.sumstats.gz	Long-standing illness_ disability or infirmity	0.181	0.032	1.08e-08	0.1131	0.0377	0.0027
Beer	2207.ukbb.sumstats.gz	Wears glasses or contact lenses	-0.273	0.048	1.05e-08	-0.1649	0.0566	0.0036
Beer	22126.ukbb.sumstats.gz	Doctor diagnosed hayfever or allergic rhinitis	-0.119	0.043	0.006	-0.0675	0.0442	0.1264
Beer	22127.ukbb.sumstats.gz	Doctor diagnosed asthma	0.025	0.042	0.546	0.0446	0.0502	0.3746
Beer	2227.ukbb.sumstats.gz	Other eye problems	0.09	0.064	0.159	0.0964	0.0737	0.1911
Beer	2247_1.ukbb.sumstats.gz	Hearing difficulty/problems: Yes	0.106	0.034	0.002	0.1307	0.0394	0.0009
Beer	22502.ukbb.sumstats.gz	Cough on most days	0.218	0.052	2.48e-05	0.1984	0.0635	0.0018
Beer	22504.ukbb.sumstats.gz	Bring up phlegm/sputum/mucus on most days	0.311	0.072	1.72e-05	0.2671	0.0819	0.0011
Beer	22506_113.ukbb.sumstats.gz	Tobacco smoking: Ex-smoker	0.404	0.053	1.56e-14	0.3194	0.0625	3.1678e-07
Beer	2257.ukbb.sumstats.gz	Hearing difficulty/problems with background noise	0.088	0.035	0.011	0.1302	0.0401	0.0012
Beer	2296.ukbb.sumstats.gz	Falls in the last year	0.196	0.037	1.18e-07	0.1699	0.0417	4.6667e-05
Beer	2306.ukbb.sumstats.gz	Weight change compared with 1 year ago	0.338	0.065	1.69e-07	0.1628	0.0689	0.0181
Beer	23099.ukbb.sumstats.gz	Body fat percentage	0.195	0.025	1.09e-14	0.1392	0.0281	7.0449e-07
Beer	23100.ukbb.sumstats.gz	Whole body fat mass	0.149	0.027	3.93e-08	0.1179	0.0293	5.7215e-05
Beer	23101.ukbb.sumstats.gz	Whole body fat-free mass	-0.038	0.026	0.143	0.0033	0.0274	0.9029
Beer	23102.ukbb.sumstats.gz	Whole body water mass	-0.038	0.026	0.144	0.0036	0.0273	0.895
Beer	23105.ukbb.sumstats.gz	Basal metabolic rate	-0.009	0.027	0.73	0.0218	0.028	0.4362
Beer	23106.ukbb.sumstats.gz	Impedance of whole body	-0.005	0.026	0.854	-0.0351	0.0305	0.2496
Beer	23107.ukbb.sumstats.gz	Impedance of leg (right)	0.072	0.025	0.004	0.0174	0.0295	0.5559
Beer	23108.ukbb.sumstats.gz	Impedance of leg (left)	0.074	0.025	0.003	0.0139	0.0299	0.6424
Beer	23109.ukbb.sumstats.gz	Impedance of arm (right)	-0.05	0.026	0.055	-0.0448	0.0302	0.138
Beer	23110.ukbb.sumstats.gz	Impedance of arm (left)	-0.071	0.026	0.006	-0.0666	0.0305	0.0293
Beer	23111.ukbb.sumstats.gz	Leg fat percentage (right)	0.244	0.025	9.93e-22	0.1744	0.0284	8.4064e-10
Beer	23112.ukbb.sumstats.gz	Leg fat mass (right)	0.183	0.028	3.96e-11	0.1427	0.0302	2.3431e-06
Beer	23113.ukbb.sumstats.gz	Leg fat-free mass (right)	-0.038	0.026	0.151	0.0059	0.028	0.8322
Beer	23114.ukbb.sumstats.gz	Leg predicted mass (right)	-0.038	0.026	0.153	0.0063	0.0279	0.8217
Beer	23115.ukbb.sumstats.gz	Leg fat percentage (left)	0.242	0.026	5.16e-21	0.1703	0.0285	2.3533e-09
Beer	23116.ukbb.sumstats.gz	Leg fat mass (left)	0.181	0.028	7.34e-11	0.1394	0.0301	3.6217e-06
Beer	23117.ukbb.sumstats.gz	Leg fat-free mass (left)	-0.022	0.027	0.407	0.0177	0.0284	0.5314
Beer	23118.ukbb.sumstats.gz	Leg predicted mass (left)	-0.022	0.027	0.408	0.0176	0.0284	0.5363
Beer	23119.ukbb.sumstats.gz	Arm fat percentage (right)	0.17	0.026	1.33e-10	0.134	0.0301	8.4911e-06
Beer	23120.ukbb.sumstats.gz	Arm fat mass (right)	0.14	0.028	4.17e-07	0.1171	0.0307	0.0001
Beer	23121.ukbb.sumstats.gz	Arm fat-free mass (right)	-0.004	0.027	0.887	0.0181	0.0283	0.5224
Beer	23122.ukbb.sumstats.gz	Arm predicted mass (right)	-0.003	0.027	0.914	0.0208	0.0285	0.4647
Beer	23123.ukbb.sumstats.gz	Arm fat percentage (left)	0.157	0.027	3.04e-09	0.1227	0.0299	4.1502e-05
Beer	23124.ukbb.sumstats.gz	Arm fat mass (left)	0.133	0.028	1.86e-06	0.1104	0.0305	0.0003
Beer	23125.ukbb.sumstats.gz	Arm fat-free mass (left)	0.013	0.026	0.636	0.033	0.0285	0.247
Beer	23126.ukbb.sumstats.gz	Arm predicted mass (left)	0.012	0.026	0.65	0.0309	0.0283	0.2751
Beer	23127.ukbb.sumstats.gz	Trunk fat percentage	0.169	0.025	7.41e-12	0.1204	0.0273	1.0531e-05
Beer	23128.ukbb.sumstats.gz	Trunk fat mass	0.131	0.027	8.4e-07	0.1034	0.0284	0.0003
Beer	23129.ukbb.sumstats.gz	Trunk fat-free mass	-0.056	0.025	0.028	-0.0104	0.0268	0.697
Beer	23130.ukbb.sumstats.gz	Trunk predicted mass	-0.056	0.025	0.029	-0.0092	0.0268	0.731
Beer	2316.ukbb.sumstats.gz	Wheeze or whistling in the chest in last year	0.359	0.035	1.24e-24	0.2481	0.042	3.4514e-09
Beer	2335.ukbb.sumstats.gz	Chest pain or discomfort	0.274	0.035	9.37e-15	0.2246	0.0427	1.3965e-07
Beer	2345.ukbb.sumstats.gz	Ever had bowel cancer screening	0.011	0.052	0.835	0.0952	0.0588	0.1058
Beer	2355.ukbb.sumstats.gz	Most recent bowel cancer screening	-0.313	0.13	0.016	-0.1865	0.1228	0.1288
Beer	2365.ukbb.sumstats.gz	Ever had prostate specific antigen (PSA) test	-0.27	0.049	3.84e-08	-0.1732	0.0597	0.0037
Beer	2375.ukbb.sumstats.gz	Relative age of first facial hair	-0.005	0.032	0.874	0.0386	0.038	0.3095
Beer	2385.ukbb.sumstats.gz	Relative age voice broke	-0.082	0.039	0.035	-0.0256	0.0456	0.5753
Beer	2395_2.ukbb.sumstats.gz	Hair/balding pattern: Pattern 2	-0.081	0.046	0.078	-0.1303	0.0539	0.0158
Beer	2395_3.ukbb.sumstats.gz	Hair/balding pattern: Pattern 3	-0.05	0.04	0.211	-0.0276	0.0472	0.5578
Beer	2395_4.ukbb.sumstats.gz	Hair/balding pattern: Pattern 4	-0.024	0.029	0.411	-0.0201	0.0345	0.5596
Beer	2405.ukbb.sumstats.gz	Number of children fathered	0.087	0.051	0.086	0.0076	0.0596	0.8989
Beer	2415.ukbb.sumstats.gz	Had major operations	0.099	0.06	0.1	0.1126	0.0683	0.099
Beer	2443.ukbb.sumstats.gz	Diabetes diagnosed by doctor	0.106	0.032	0.001	0.0774	0.039	0.047
Beer	2453.ukbb.sumstats.gz	Cancer diagnosed by doctor	0.04	0.071	0.571	0.0202	0.0815	0.8044
Beer	2463.ukbb.sumstats.gz	Fractured/broken bones in last 5 years	0.136	0.043	0.002	0.1306	0.0485	0.0071
Beer	2473.ukbb.sumstats.gz	Other serious medical condition/disability diagnosed by doctor	0.011	0.037	0.775	0.0701	0.0457	0.1249
Beer	2492.ukbb.sumstats.gz	Taking other prescription medications	0.19	0.03	3.14e-10	0.0983	0.035	0.005
Beer	2624.ukbb.sumstats.gz	Frequency of heavy DIY in last 4 weeks	0.169	0.062	0.007	0.1095	0.0679	0.1066
Beer	2634.ukbb.sumstats.gz	Duration of heavy DIY	-0.007	0.056	0.903	-0.0606	0.0623	0.3308
Beer	2644.ukbb.sumstats.gz	Light smokers_ at least 100 smokes in lifetime	0.301	0.046	5.18e-11	0.2033	0.0519	8.8538e-05
Beer	2664_3.ukbb.sumstats.gz	Reason for reducing amount of alcohol drunk: Health precaution	-0.087	0.045	0.049	0.0064	0.0512	0.9004
Beer	2714.ukbb.sumstats.gz	Age when periods started (menarche)	0.085	0.027	0.002	0.0657	0.0294	0.0255
Beer	2724.ukbb.sumstats.gz	Had menopause	0.016	0.063	0.804	0.0358	0.0789	0.6495
Beer	2734.ukbb.sumstats.gz	Number of live births	0.228	0.034	3.2e-11	0.1287	0.0427	0.0026
Beer	2744.ukbb.sumstats.gz	Birth weight of first child	-0.097	0.034	0.004	-0.0091	0.0372	0.8059
Beer	2754.ukbb.sumstats.gz	Age at first live birth	-0.498	0.029	2.71e-67	-0.2212	0.0364	1.1872e-09
Beer	2764.ukbb.sumstats.gz	Age at last live birth	-0.443	0.04	5e-28	-0.1655	0.0487	0.0007
Beer	2774.ukbb.sumstats.gz	Ever had stillbirth_ spontaneous miscarriage or termination	0.246	0.062	7.46e-05	0.2457	0.0735	0.0008
Beer	2784.ukbb.sumstats.gz	Ever taken oral contraceptive pill	0.141	0.06	0.019	0.1756	0.068	0.0098
Beer	2794.ukbb.sumstats.gz	Age started oral contraceptive pill	-0.393	0.047	1e-16	-0.2235	0.0537	3.2047e-05
Beer	2814.ukbb.sumstats.gz	Ever used hormone-replacement therapy (HRT)	0.253	0.045	1.62e-08	0.1637	0.0489	0.0008
Beer	2834.ukbb.sumstats.gz	Bilateral oophorectomy (both ovaries removed)	0.181	0.063	0.004	0.0263	0.0735	0.7203
Beer	2844.ukbb.sumstats.gz	Had other major operations	0.1	0.047	0.034	0.1098	0.0562	0.0508
Beer	2877_3.ukbb.sumstats.gz	Type of tobacco previously smoked: Cigars or pipes	-0.314	0.117	0.007	-0.1716	0.1152	0.1361
Beer	2887.ukbb.sumstats.gz	Number of cigarettes previously smoked daily	0.283	0.043	4.76e-11	0.213	0.0515	3.5073e-05
Beer	2907.ukbb.sumstats.gz	Ever stopped smoking for 6+ months	0.217	0.086	0.011	0.1481	0.0906	0.1022
Beer	2926.ukbb.sumstats.gz	Number of unsuccessful stop-smoking attempts	0.081	0.057	0.154	0.0784	0.074	0.2893
Beer	2986.ukbb.sumstats.gz	Started insulin within one year diagnosis of diabetes	0.02	0.064	0.753	0.1309	0.0993	0.1873
Beer	3005.ukbb.sumstats.gz	Fracture resulting from simple fall	-0.032	0.084	0.704	-0.1012	0.0905	0.2633
Beer	30510.ukbb.sumstats.gz	Creatinine (enzymatic) in urine	0.097	0.032	0.002	-0.0074	0.0367	0.84
Beer	30520.ukbb.sumstats.gz	Potassium in urine	0.025	0.037	0.496	0.0153	0.0426	0.7189
Beer	30530.ukbb.sumstats.gz	Sodium in urine	0.185	0.032	8.98e-09	0.0263	0.0383	0.4917
Beer	3062.ukbb.sumstats.gz	Forced vital capacity (FVC)	-0.127	0.026	9.2e-07	-0.0803	0.0314	0.0105
Beer	3063.ukbb.sumstats.gz	Forced expiratory volume in 1-second (FEV1)	-0.182	0.028	1.64e-10	-0.1388	0.0349	6.9091e-05
Beer	3064.ukbb.sumstats.gz	Peak expiratory flow (PEF)	-0.211	0.035	1.37e-09	-0.1631	0.0426	0.0001
Beer	3090.ukbb.sumstats.gz	Used an inhaler for chest within last hour	0.168	0.083	0.043	0.15	0.0944	0.112
Beer	3393.ukbb.sumstats.gz	Hearing aid user	-0.015	0.058	0.791	-0.0474	0.0673	0.4815
Beer	3404.ukbb.sumstats.gz	Neck/shoulder pain for 3+ months	0.235	0.091	0.01	0.1267	0.0968	0.1905
Beer	3456.ukbb.sumstats.gz	Number of cigarettes currently smoked daily (current cigarette smokers)	0.498	0.083	1.83e-09	0.4632	0.0896	2.3385e-07
Beer	3466.ukbb.sumstats.gz	Time from waking to first cigarette	-0.537	0.095	1.73e-08	-0.3833	0.0927	3.555e-05
Beer	3476.ukbb.sumstats.gz	Difficulty not smoking for 1 day	0.289	0.07	3.95e-05	0.2978	0.0817	0.0003
Beer	3526.ukbb.sumstats.gz	Mothers age at death	-0.501	0.059	2.54e-17	-0.2785	0.072	0.0001
Beer	3571.ukbb.sumstats.gz	Back pain for 3+ months	0.254	0.06	2.33e-05	0.1816	0.0694	0.0089
Beer	3591.ukbb.sumstats.gz	Ever had hysterectomy (womb removed)	0.194	0.067	0.004	0.0382	0.0755	0.6128
Beer	3606.ukbb.sumstats.gz	Chest pain or discomfort walking normally	0.505	0.059	8.44e-18	0.317	0.0667	2.0298e-06
Beer	3637.ukbb.sumstats.gz	Frequency of other exercises in last 4 weeks	0.037	0.058	0.521	0.0383	0.0687	0.5773
Beer	3647.ukbb.sumstats.gz	Duration of other exercises	0.246	0.062	6.53e-05	0.1309	0.0714	0.0669
Beer	3710.ukbb.sumstats.gz	Length of menstrual cycle	-0.083	0.057	0.145	0.0051	0.0638	0.9362
Beer	3731.ukbb.sumstats.gz	Former alcohol drinker	0.391	0.07	1.91e-08	0.3662	0.0791	3.682e-06
Beer	3773.ukbb.sumstats.gz	Knee pain for 3+ months	0.446	0.088	3.6e-07	0.3967	0.0971	4.4226e-05
Beer	3799.ukbb.sumstats.gz	Headaches for 3+ months	0.002	0.056	0.973	-0.0408	0.0639	0.523
Beer	3849.ukbb.sumstats.gz	Number of pregnancy terminations	0.198	0.067	0.003	0.1367	0.0746	0.0668
Beer	399.ukbb.sumstats.gz	Number of incorrect matches in round	0.087	0.032	0.007	0.0221	0.0343	0.5196
Beer	40001_E854.ukbb.sumstats.gz	Underlying (primary) cause of death: ICD10: E85.4 Organ-limited amyloidosis	0.016	0.148	0.913	0.1042	0.1611	0.5177
Beer	40001_J841.ukbb.sumstats.gz	Underlying (primary) cause of death: ICD10: J84.1 Other interstitial pulmonary diseases with fibrosis	-0.068	0.111	0.544	-0.0087	0.1257	0.9449
Beer	4079.ukbb.sumstats.gz	Diastolic blood pressure_ automated reading	0.107	0.029	0	0.0467	0.0354	0.1868
Beer	4080.ukbb.sumstats.gz	Systolic blood pressure_ automated reading	0.061	0.029	0.038	-0.0087	0.0347	0.8013
Beer	4106.ukbb.sumstats.gz	Heel bone mineral density (BMD) T-score_ automated (left)	-0.079	0.031	0.011	-0.0678	0.038	0.0744
Beer	4125.ukbb.sumstats.gz	Heel bone mineral density (BMD) T-score_ automated (right)	-0.082	0.031	0.009	-0.0679	0.038	0.0744
Beer	4194.ukbb.sumstats.gz	Pulse rate	0.048	0.032	0.128	0.0083	0.0372	0.8245
Beer	4195.ukbb.sumstats.gz	Pulse wave reflection index	0.033	0.045	0.471	0.0321	0.0525	0.541
Beer	4196.ukbb.sumstats.gz	Pulse wave peak to peak time	-0.117	0.056	0.036	0.0067	0.0663	0.92
Beer	4501.ukbb.sumstats.gz	Non-accidental death in close genetic family	-0.091	0.072	0.207	-0.0813	0.0895	0.3636
Beer	4526.ukbb.sumstats.gz	Happiness	0.031	0.043	0.475	0.127	0.05	0.011
Beer	4537.ukbb.sumstats.gz	Work/job satisfaction	0.015	0.059	0.795	-0.006	0.0611	0.9218
Beer	4548.ukbb.sumstats.gz	Health satisfaction	0.272	0.041	4.37e-11	0.2066	0.0516	6.2845e-05
Beer	4559.ukbb.sumstats.gz	Family relationship satisfaction	0.07	0.044	0.11	0.1667	0.048	0.0005
Beer	4570.ukbb.sumstats.gz	Friendships satisfaction	-0.111	0.041	0.006	0.0006	0.0486	0.9907
Beer	4581.ukbb.sumstats.gz	Financial situation satisfaction	0.387	0.041	1.07e-20	0.2844	0.0475	2.1126e-09
Beer	4598.ukbb.sumstats.gz	Ever depressed for a whole week	0.15	0.046	0.001	0.1603	0.0547	0.0034
Beer	4620.ukbb.sumstats.gz	Number of depression episodes	0.072	0.087	0.408	0.1462	0.1019	0.1516
Beer	4631.ukbb.sumstats.gz	Ever unenthusiastic/disinterested for a whole week	0.228	0.049	3.03e-06	0.2176	0.0581	0.0002
Beer	4642.ukbb.sumstats.gz	Ever manic/hyper for 2 days	0.399	0.082	1.16e-06	0.3364	0.0929	0.0003
Beer	4653.ukbb.sumstats.gz	Ever highly irritable/argumentative for 2 days	0.383	0.043	5.96e-19	0.2476	0.0538	4.2177e-06
Beer	46.ukbb.sumstats.gz	Hand grip strength (left)	-0.079	0.026	0.002	-0.0554	0.029	0.0564
Beer	4717.ukbb.sumstats.gz	Shortness of breath walking on level ground	0.391	0.05	5.63e-15	0.2233	0.0581	0.0001
Beer	4728.ukbb.sumstats.gz	Leg pain on walking	0.371	0.044	8.06e-17	0.2092	0.052	5.702e-05
Beer	47.ukbb.sumstats.gz	Hand grip strength (right)	-0.098	0.026	0	-0.067	0.0286	0.0193
Beer	4803_11.ukbb.sumstats.gz	Tinnitus: Yes_ now most or all of the time	0.039	0.057	0.488	0.0163	0.0657	0.804
Beer	4803_13.ukbb.sumstats.gz	Tinnitus: Yes_ now some of the time	0.209	0.108	0.053	0.0778	0.1282	0.5439
Beer	4803_14.ukbb.sumstats.gz	Tinnitus: Yes_ but not now_ but have in the past	0.151	0.081	0.063	0.1274	0.0933	0.1721
Beer	4825.ukbb.sumstats.gz	Noisy workplace	0.531	0.041	4.79e-38	0.2862	0.0464	7.0291e-10
Beer	4836.ukbb.sumstats.gz	Loud music exposure frequency	0.345	0.06	7.46e-09	0.3255	0.0704	3.7753e-06
Beer	48.ukbb.sumstats.gz	Waist circumference	0.166	0.028	2.13e-09	0.1401	0.0294	1.932e-06
Beer	49.ukbb.sumstats.gz	Hip circumference	0.063	0.028	0.024	0.0664	0.0298	0.026
Beer	5057.ukbb.sumstats.gz	Number of older siblings	0.6	0.3	0.045	0.366	0.1852	0.0481
Beer	50.ukbb.sumstats.gz	Standing height	-0.143	0.023	9.36e-10	-0.0874	0.024	0.0003
Beer	5364.ukbb.sumstats.gz	Average weekly intake of other alcoholic drinks	0.215	0.152	0.157	0.0752	0.1346	0.5764
Beer	6032.ukbb.sumstats.gz	Maximum workload during fitness test	-0.222	0.078	0.004	-0.1209	0.088	0.1696
Beer	6033.ukbb.sumstats.gz	Maximum heart rate during fitness test	-0.016	0.068	0.818	-0.031	0.0838	0.7118
Beer	6034.ukbb.sumstats.gz	Target heart rate achieved	-0.062	0.08	0.437	-0.0932	0.09	0.3006
Beer	6038.ukbb.sumstats.gz	Number of trend entries	-0.168	0.088	0.056	-0.0774	0.1019	0.4472
Beer	6039.ukbb.sumstats.gz	Duration of fitness test	-0.206	0.118	0.081	-0.125	0.1233	0.3108
Beer	6138_100.ukbb.sumstats.gz	Qualifications: None of the above	0.592	0.023	1.13e-147	0.2423	0.0299	5.5944e-16
Beer	6138_1.ukbb.sumstats.gz	Qualifications: College or University degree	-0.553	0.021	2.74e-153	-0.1983	0.0259	2.1271e-14
Beer	6138_2.ukbb.sumstats.gz	Qualifications: A levels/AS levels or equivalent	-0.526	0.024	2.28e-110	-0.1908	0.0299	1.6931e-10
Beer	6138_3.ukbb.sumstats.gz	Qualifications: O levels/GCSEs or equivalent	-0.483	0.034	1.18e-46	-0.2072	0.0409	3.9918e-07
Beer	6138_4.ukbb.sumstats.gz	Qualifications: CSEs or equivalent	0.39	0.04	3.35e-22	0.0581	0.0473	0.2188
Beer	6138_5.ukbb.sumstats.gz	Qualifications: NVQ or HND or HNC or equivalent	0.397	0.045	6.36e-19	0.1663	0.0549	0.0024
Beer	6138_6.ukbb.sumstats.gz	Qualifications: Other professional qualifications eg: nursing_ teaching	-0.55	0.031	1.59e-70	-0.214	0.0367	5.6039e-09
Beer	6142_1.ukbb.sumstats.gz	Current employment status: In paid employment or self-employed	-0.267	0.064	3.44e-05	-0.1628	0.0735	0.0266
Beer	6142_2.ukbb.sumstats.gz	Current employment status: Retired	-0.241	0.067	0	-0.1083	0.0766	0.1576
Beer	6142_3.ukbb.sumstats.gz	Current employment status: Looking after home and/or family	-0.182	0.074	0.014	-0.0981	0.0878	0.2634
Beer	6142_4.ukbb.sumstats.gz	Current employment status: Unable to work because of sickness or disability	0.54	0.041	1.59e-39	0.3611	0.0498	4.2753e-13
Beer	6142_6.ukbb.sumstats.gz	Current employment status: Doing unpaid or voluntary work	-0.44	0.063	3.01e-12	-0.082	0.0703	0.2434
Beer	6143_1.ukbb.sumstats.gz	Transport type for commuting to job workplace: Car/motor vehicle	0.204	0.06	0.001	-0.0121	0.0673	0.8571
Beer	6143_2.ukbb.sumstats.gz	Transport type for commuting to job workplace: Walk	-0.359	0.067	6.73e-08	-0.2178	0.0731	0.0029
Beer	6143_3.ukbb.sumstats.gz	Transport type for commuting to job workplace: Public transport	-0.321	0.051	2.44e-10	-0.0139	0.0589	0.8134
Beer	6143_4.ukbb.sumstats.gz	Transport type for commuting to job workplace: Cycle	-0.34	0.047	3.55e-13	-0.0932	0.0493	0.0588
Beer	6145_100.ukbb.sumstats.gz	Illness_ injury_ bereavement_ stress in last 2 years: None of the above	-0.325	0.039	3.37e-17	-0.2477	0.0448	3.1754e-08
Beer	6145_1.ukbb.sumstats.gz	Illness_ injury_ bereavement_ stress in last 2 years: Serious illness_ injury or assault to yourself	0.198	0.047	2.78e-05	0.1797	0.0551	0.0011
Beer	6145_2.ukbb.sumstats.gz	Illness_ injury_ bereavement_ stress in last 2 years: Serious illness_ injury or assault of a close relative	-0.048	0.059	0.418	0.1047	0.0706	0.1381
Beer	6145_3.ukbb.sumstats.gz	Illness_ injury_ bereavement_ stress in last 2 years: Death of a close relative	0.35	0.084	3.1e-05	0.1411	0.0841	0.0935
Beer	6145_5.ukbb.sumstats.gz	Illness_ injury_ bereavement_ stress in last 2 years: Marital separation/divorce	0.285	0.1	0.004	0.2701	0.1064	0.0111
Beer	6145_6.ukbb.sumstats.gz	Illness_ injury_ bereavement_ stress in last 2 years: Financial difficulties	0.335	0.037	5.42e-20	0.2391	0.0411	5.753e-09
Beer	6147_1.ukbb.sumstats.gz	Reason for glasses/contact lenses: For short-sightedness_ i.e. only or mainly for distance viewing such as driving_ cinema etc (called myopia)	-0.235	0.039	1.88e-09	-0.0983	0.0476	0.0387
Beer	6147_2.ukbb.sumstats.gz	Reason for glasses/contact lenses: For long-sightedness_ i.e. for distance and near_ but particularly for near tasks like reading (called hypermetropia)	0.03	0.06	0.618	-0.0305	0.0707	0.6666
Beer	6147_3.ukbb.sumstats.gz	Reason for glasses/contact lenses: For just reading/near work as you are getting older (called presbyopia)	0.008	0.097	0.931	0.0337	0.1128	0.765
Beer	6147_4.ukbb.sumstats.gz	Reason for glasses/contact lenses: For astigmatism	-0.437	0.067	6.37e-11	-0.1833	0.0747	0.0142
Beer	6148_1.ukbb.sumstats.gz	Eye problems/disorders: Diabetes related eye disease	0.164	0.067	0.014	0.1429	0.0838	0.0882
Beer	6148_2.ukbb.sumstats.gz	Eye problems/disorders: Glaucoma	-0.025	0.051	0.63	-0.0314	0.061	0.6072
Beer	6148_3.ukbb.sumstats.gz	Eye problems/disorders: Injury or trauma resulting in loss of vision	0.461	0.858	0.591	0.2239	0.4354	0.6071
Beer	6148_4.ukbb.sumstats.gz	Eye problems/disorders: Cataract	0.019	0.061	0.751	0.0303	0.0676	0.6535
Beer	6149_100.ukbb.sumstats.gz	Mouth/teeth dental problems: None of the above	-0.331	0.038	2.17e-18	-0.1893	0.0458	3.654e-05
Beer	6149_1.ukbb.sumstats.gz	Mouth/teeth dental problems: Mouth ulcers	0.004	0.04	0.92	0.0077	0.048	0.8733
Beer	6149_2.ukbb.sumstats.gz	Mouth/teeth dental problems: Painful gums	0.17	0.071	0.017	0.1353	0.0809	0.0945
Beer	6149_3.ukbb.sumstats.gz	Mouth/teeth dental problems: Bleeding gums	0.051	0.046	0.273	0.0575	0.0557	0.302
Beer	6149_4.ukbb.sumstats.gz	Mouth/teeth dental problems: Loose teeth	0.378	0.052	4.09e-13	0.2995	0.0675	9.0113e-06
Beer	6149_5.ukbb.sumstats.gz	Mouth/teeth dental problems: Toothache	0.111	0.06	0.066	0.1787	0.0684	0.009
Beer	6149_6.ukbb.sumstats.gz	Mouth/teeth dental problems: Dentures	0.359	0.038	4.2e-21	0.1649	0.0483	0.0006
Beer	6150_100.ukbb.sumstats.gz	Vascular/heart problems diagnosed by doctor: None of the above	-0.146	0.028	1.89e-07	-0.0787	0.0353	0.026
Beer	6150_1.ukbb.sumstats.gz	Vascular/heart problems diagnosed by doctor: Heart attack	0.173	0.045	0	0.1087	0.0523	0.0376
Beer	6150_2.ukbb.sumstats.gz	Vascular/heart problems diagnosed by doctor: Angina	0.23	0.039	2.59e-09	0.1618	0.0466	0.0005
Beer	6150_4.ukbb.sumstats.gz	Vascular/heart problems diagnosed by doctor: High blood pressure	0.124	0.028	1.21e-05	0.0644	0.0351	0.0666
Beer	6151_1.ukbb.sumstats.gz	Fractured bone site(s): Ankle	0.223	0.068	0.001	0.1795	0.0752	0.0169
Beer	6151_5.ukbb.sumstats.gz	Fractured bone site(s): Wrist	0.055	0.071	0.436	0.035	0.0882	0.6912
Beer	6151_6.ukbb.sumstats.gz	Fractured bone site(s): Arm	0.047	0.084	0.577	0.0824	0.1038	0.4269
Beer	6151_7.ukbb.sumstats.gz	Fractured bone site(s): Other bones	0.161	0.061	0.008	0.1564	0.0689	0.0231
Beer	6152_100.ukbb.sumstats.gz	Blood clot_ DVT_ bronchitis_ emphysema_ asthma_ rhinitis_ eczema_ allergy diagnosed by doctor: None of the above	0.061	0.029	0.037	0.0174	0.0341	0.6099
Beer	6152_5.ukbb.sumstats.gz	Blood clot_ DVT_ bronchitis_ emphysema_ asthma_ rhinitis_ eczema_ allergy diagnosed by doctor: Blood clot in the leg (DVT)	0.13	0.058	0.026	0.0397	0.0682	0.5607
Beer	6152_6.ukbb.sumstats.gz	Blood clot_ DVT_ bronchitis_ emphysema_ asthma_ rhinitis_ eczema_ allergy diagnosed by doctor: Emphysema/chronic bronchitis	0.409	0.078	1.35e-07	0.261	0.0903	0.0038
Beer	6152_7.ukbb.sumstats.gz	Blood clot_ DVT_ bronchitis_ emphysema_ asthma_ rhinitis_ eczema_ allergy diagnosed by doctor: Blood clot in the lung	0.19	0.07	0.007	0.1424	0.0831	0.0866
Beer	6152_8.ukbb.sumstats.gz	Blood clot_ DVT_ bronchitis_ emphysema_ asthma_ rhinitis_ eczema_ allergy diagnosed by doctor: Asthma	0.063	0.034	0.06	0.0658	0.0407	0.106
Beer	6152_9.ukbb.sumstats.gz	Blood clot_ DVT_ bronchitis_ emphysema_ asthma_ rhinitis_ eczema_ allergy diagnosed by doctor: Hayfever_ allergic rhinitis or eczema	-0.182	0.029	3.88e-10	-0.0967	0.0325	0.0029
Beer	6153_100.ukbb.sumstats.gz	Medication for cholesterol_ blood pressure_ diabetes_ or take exogenous hormones: None of the above	-0.213	0.037	6.4e-09	-0.1401	0.0426	0.001
Beer	6153_1.ukbb.sumstats.gz	Medication for cholesterol_ blood pressure_ diabetes_ or take exogenous hormones: Cholesterol lowering medication	0.215	0.039	4.01e-08	0.1606	0.0452	0.0004
Beer	6153_2.ukbb.sumstats.gz	Medication for cholesterol_ blood pressure_ diabetes_ or take exogenous hormones: Blood pressure medication	0.098	0.034	0.004	0.0326	0.0419	0.4369
Beer	6153_4.ukbb.sumstats.gz	Medication for cholesterol_ blood pressure_ diabetes_ or take exogenous hormones: Hormone replacement therapy	0.206	0.062	0.001	0.1312	0.0702	0.0616
Beer	6154_100.ukbb.sumstats.gz	Medication for pain relief_ constipation_ heartburn: None of the above	-0.256	0.033	1.5e-14	-0.1423	0.0357	6.6837e-05
Beer	6154_1.ukbb.sumstats.gz	Medication for pain relief_ constipation_ heartburn: Aspirin	0.132	0.049	0.007	0.0975	0.058	0.0924
Beer	6154_2.ukbb.sumstats.gz	Medication for pain relief_ constipation_ heartburn: Ibuprofen (e.g. Nurofen)	0.101	0.044	0.021	0.0495	0.0498	0.32
Beer	6154_3.ukbb.sumstats.gz	Medication for pain relief_ constipation_ heartburn: Paracetamol	0.217	0.034	3.05e-10	0.077	0.0407	0.0583
Beer	6154_5.ukbb.sumstats.gz	Medication for pain relief_ constipation_ heartburn: Omeprazole (e.g. Zanprol)	0.294	0.047	4.84e-10	0.1805	0.0544	0.0009
Beer	6154_6.ukbb.sumstats.gz	Medication for pain relief_ constipation_ heartburn: Laxatives (e.g. Dulcolax_ Senokot)	0.327	0.054	1.14e-09	0.2345	0.0614	0.0001
Beer	6155_100.ukbb.sumstats.gz	Vitamin and mineral supplements: None of the above	0.159	0.038	2.81e-05	0.1404	0.0426	0.001
Beer	6155_1.ukbb.sumstats.gz	Vitamin and mineral supplements: Vitamin A	-0.113	0.089	0.203	-0.1199	0.1106	0.2786
Beer	6155_2.ukbb.sumstats.gz	Vitamin and mineral supplements: Vitamin B	0.135	0.069	0.05	0.181	0.0734	0.0136
Beer	6155_3.ukbb.sumstats.gz	Vitamin and mineral supplements: Vitamin C	-0.171	0.055	0.002	-0.1842	0.0656	0.005
Beer	6155_4.ukbb.sumstats.gz	Vitamin and mineral supplements: Vitamin D	-0.224	0.072	0.002	-0.1275	0.0814	0.117
Beer	6155_5.ukbb.sumstats.gz	Vitamin and mineral supplements: Vitamin E	-0.109	0.072	0.128	-0.096	0.0786	0.2217
Beer	6155_7.ukbb.sumstats.gz	Vitamin and mineral supplements: Multivitamins +/- minerals	-0.175	0.041	1.92e-05	-0.1452	0.0464	0.0018
Beer	6157_100.ukbb.sumstats.gz	Why stopped smoking: None of the above	0.17	0.061	0.006	0.0443	0.0695	0.5241
Beer	6157_2.ukbb.sumstats.gz	Why stopped smoking: Doctors advice	0.307	0.089	0.001	0.1909	0.0989	0.0536
Beer	6157_3.ukbb.sumstats.gz	Why stopped smoking: Health precaution	-0.322	0.054	2.27e-09	-0.0801	0.0577	0.1649
Beer	6158_1.ukbb.sumstats.gz	Why reduced smoking: Illness or ill health	0.276	0.113	0.015	0.1445	0.1151	0.2095
Beer	6159_100.ukbb.sumstats.gz	Pain type(s) experienced in last month: None of the above	-0.292	0.028	1.16e-24	-0.142	0.0314	6.2183e-06
Beer	6159_1.ukbb.sumstats.gz	Pain type(s) experienced in last month: Headache	0.037	0.035	0.297	-0.0498	0.0407	0.2208
Beer	6159_2.ukbb.sumstats.gz	Pain type(s) experienced in last month: Facial pain	0.249	0.073	0.001	0.1835	0.0874	0.0358
Beer	6159_3.ukbb.sumstats.gz	Pain type(s) experienced in last month: Neck or shoulder pain	0.292	0.035	3.91e-17	0.1562	0.0391	6.4756e-05
Beer	6159_4.ukbb.sumstats.gz	Pain type(s) experienced in last month: Back pain	0.309	0.031	4.89e-23	0.1546	0.0363	2.109e-05
Beer	6159_5.ukbb.sumstats.gz	Pain type(s) experienced in last month: Stomach or abdominal pain	0.242	0.044	2.86e-08	0.1538	0.055	0.0051
Beer	6159_6.ukbb.sumstats.gz	Pain type(s) experienced in last month: Hip pain	0.34	0.043	1.63e-15	0.2297	0.0489	2.5961e-06
Beer	6159_7.ukbb.sumstats.gz	Pain type(s) experienced in last month: Knee pain	0.284	0.033	1.53e-17	0.1684	0.0373	6.3299e-06
Beer	6159_8.ukbb.sumstats.gz	Pain type(s) experienced in last month: Pain all over the body	0.404	0.064	3.29e-10	0.2551	0.0708	0.0003
Beer	6162_1.ukbb.sumstats.gz	Types of transport used (excluding work): Car/motor vehicle	-0.229	0.043	9.79e-08	-0.2442	0.049	6.3456e-07
Beer	6162_2.ukbb.sumstats.gz	Types of transport used (excluding work): Walk	-0.331	0.04	2.59e-16	-0.1674	0.0489	0.0006
Beer	6162_3.ukbb.sumstats.gz	Types of transport used (excluding work): Public transport	-0.124	0.044	0.005	0.0556	0.0524	0.2886
Beer	6162_4.ukbb.sumstats.gz	Types of transport used (excluding work): Cycle	-0.311	0.041	5.41e-14	-0.1155	0.0479	0.016
Beer	6164_100.ukbb.sumstats.gz	Types of physical activity in last 4 weeks: None of the above	0.578	0.034	4.96e-65	0.4134	0.044	5.6931e-21
Beer	6164_1.ukbb.sumstats.gz	Types of physical activity in last 4 weeks: Walking for pleasure (not as a means of transport)	-0.428	0.036	1.34e-32	-0.2474	0.0402	7.4402e-10
Beer	6164_2.ukbb.sumstats.gz	Types of physical activity in last 4 weeks: Other exercises (eg: swimming_ cycling_ keep fit_ bowling)	-0.38	0.031	5.99e-35	-0.1607	0.0347	3.5191e-06
Beer	6164_3.ukbb.sumstats.gz	Types of physical activity in last 4 weeks: Strenuous sports	-0.234	0.041	1.64e-08	-0.0593	0.0456	0.1936
Beer	6164_4.ukbb.sumstats.gz	Types of physical activity in last 4 weeks: Light DIY (eg: pruning_ watering the lawn)	-0.482	0.032	7.52e-50	-0.3146	0.0383	2.2289e-16
Beer	6164_5.ukbb.sumstats.gz	Types of physical activity in last 4 weeks: Heavy DIY (eg: weeding_ lawn mowing_ carpentry_ digging)	-0.342	0.035	5.38e-23	-0.2489	0.043	7.178e-09
Beer	6177_100.ukbb.sumstats.gz	Medication for cholesterol_ blood pressure or diabetes: None of the above	-0.084	0.034	0.015	-0.0377	0.0425	0.3748
Beer	6177_1.ukbb.sumstats.gz	Medication for cholesterol_ blood pressure or diabetes: Cholesterol lowering medication	0.078	0.035	0.026	0.0554	0.0426	0.194
Beer	6177_2.ukbb.sumstats.gz	Medication for cholesterol_ blood pressure or diabetes: Blood pressure medication	0.084	0.034	0.015	0.0447	0.0426	0.2947
Beer	6177_3.ukbb.sumstats.gz	Medication for cholesterol_ blood pressure or diabetes: Insulin	0.137	0.073	0.062	0.2278	0.1126	0.0431
Beer	6179_100.ukbb.sumstats.gz	Mineral and other dietary supplements: None of the above	0.199	0.038	2.02e-07	0.1911	0.0475	5.7101e-05
Beer	6179_1.ukbb.sumstats.gz	Mineral and other dietary supplements: Fish oil (including cod liver oil)	-0.145	0.038	0	-0.1553	0.049	0.0015
Beer	6179_2.ukbb.sumstats.gz	Mineral and other dietary supplements: Glucosamine	-0.234	0.038	7.36e-10	-0.1694	0.0449	0.0002
Beer	6179_3.ukbb.sumstats.gz	Mineral and other dietary supplements: Calcium	-0.2	0.053	0	-0.1227	0.0608	0.0437
Beer	6179_4.ukbb.sumstats.gz	Mineral and other dietary supplements: Zinc	-0.193	0.048	5.89e-05	-0.1342	0.0592	0.0235
Beer	6179_6.ukbb.sumstats.gz	Mineral and other dietary supplements: Selenium	-0.249	0.076	0.001	-0.1072	0.0898	0.2325
Beer	767.ukbb.sumstats.gz	Length of working week for main job	0.037	0.063	0.555	-0.0025	0.0763	0.9735
Beer	777.ukbb.sumstats.gz	Frequency of travelling from home to job workplace	0.432	0.051	1.69e-17	0.1756	0.0579	0.0024
Beer	78.ukbb.sumstats.gz	Heel bone mineral density (BMD) T-score_ automated	-0.058	0.027	0.03	-0.0474	0.0336	0.1578
Beer	796.ukbb.sumstats.gz	Distance between home and job workplace	-0.288	0.078	0	-0.1761	0.0952	0.0644
Beer	806.ukbb.sumstats.gz	Job involves mainly walking or standing	0.534	0.029	2.32e-75	0.2219	0.0363	9.3137e-10
Beer	816.ukbb.sumstats.gz	Job involves heavy manual or physical work	0.539	0.027	4.08e-89	0.2034	0.0346	3.9589e-09
Beer	826.ukbb.sumstats.gz	Job involves shift work	0.558	0.047	4.97e-33	0.3361	0.0533	2.853e-10
Beer	845.ukbb.sumstats.gz	Age completed full time education	-0.585	0.026	1.85e-116	-0.2909	0.0327	6.2756e-19
Beer	864.ukbb.sumstats.gz	Number of days/week walked 10+ minutes	0.18	0.033	5.65e-08	0.1176	0.0394	0.0028
Beer	874.ukbb.sumstats.gz	Duration of walks	0.347	0.03	4.63e-30	0.1445	0.036	6.0987e-05
Beer	884.ukbb.sumstats.gz	Number of days/week of moderate physical activity 10+ minutes	0.201	0.038	8.43e-08	0.1071	0.0438	0.0144
Beer	894.ukbb.sumstats.gz	Duration of moderate activity	0.336	0.041	1.8e-16	0.1442	0.0464	0.0019
Beer	90088.ukbb.sumstats.gz	No-wear time bias adjusted acceleration standard deviation	-0.067	0.046	0.139	-0.0831	0.0492	0.0913
Beer	904.ukbb.sumstats.gz	Number of days/week of vigorous physical activity 10+ minutes	0.117	0.034	0.001	0.08	0.0383	0.0366
Beer	914.ukbb.sumstats.gz	Duration of vigorous activity	0.335	0.046	2.27e-13	0.1632	0.0527	0.0019
Beer	924.ukbb.sumstats.gz	Usual walking pace	-0.334	0.028	1.28e-32	-0.2041	0.0323	2.5324e-10
Beer	943.ukbb.sumstats.gz	Frequency of stair climbing in last 4 weeks	-0.214	0.035	1.4e-09	-0.1002	0.0387	0.0097
Beer	971.ukbb.sumstats.gz	Frequency of walking for pleasure in last 4 weeks	0.332	0.043	1.21e-14	0.1999	0.0506	7.8009e-05
Beer	981.ukbb.sumstats.gz	Duration walking for pleasure	-0.166	0.046	0	-0.0157	0.0568	0.7828
Beer	adipogen.discovery.eur_.meta_.public.release.txt.noMHC.sumstats_deGC.gz	Adiponectin	-0.035	0.061	0.564	0.0189	0.0708	0.7893
Beer	AgeFirstBirth_Pooled.txt.gz.sumstats.gz	Age of first birth	-0.474	0.033	2e-46	-0.2421	0.0391	5.7708e-10
Beer	Age_of_smoking.sumstats.gz	Age of smoking initiation	-0.386	0.098	7.7e-05	-0.3312	0.1171	0.0047
Beer	als.sumstats.meta.txt.tab.sumstats.gz	Amyotrophic lateral sclerosis	0.261	0.086	0.002	0.2155	0.0981	0.0281
Beer	Application6818_SleepTrait_data_Lane_RESULTS_DATA_EXCESSIVE_DAYTIME_SLEEPINESS_all.txt.uniform.af.txt.noMHC.sumstats.gz	Excessive daytime sleepiness	0.021	0.047	0.653	0.0157	0.0532	0.7682
Beer	Application6818_SleepTrait_data_Lane_RESULTS_DATA_INSOMNIA_SYMPTOMS_all.txt.uniform.af.txt.noMHC.sumstats.gz	Insomnia	0.293	0.039	8.74e-14	0.227	0.0472	1.5347e-06
Beer	B37.ukbb.sumstats.gz	Diagnoses - main ICD10: B37 Candidiasis	NA	NA	NA	0.1523	0.4234	0.719
Beer	Birthlength.sumstats.gz	Child birth length	-0.146	0.056	0.009	-0.1139	0.0652	0.0808
Beer	Birthweight.sumstats.gz	Child birth weight	-0.121	0.057	0.034	-0.0754	0.0679	0.2669
Beer	BMI_2010.sumstats_deGC.gz	Body mass index	0.099	0.034	0.003	0.1366	0.0388	0.0004
Beer	body_fat_percentage_GWAS_PLUS_MC_ALL_ancestry_se_Sex_combined_for_locus_zoom_plot.TBL.txt.tab.sumstats.gz	Body fat	0.139	0.043	0.001	0.1256	0.0494	0.011
Beer	BW3_EUR_summary_stats.txt.gz.tab.sumstats.gz	Birth weight	-0.113	0.033	0.001	-0.063	0.0366	0.0848
Beer	C44.ukbb.sumstats.gz	Diagnoses - main ICD10: C44 Other malignant neoplasms of skin	-0.027	0.058	0.64	-0.0484	0.0691	0.484
Beer	C50.ukbb.sumstats.gz	Diagnoses - main ICD10: C50 Malignant neoplasm of breast	-0.023	0.061	0.709	-0.018	0.0675	0.7897
Beer	C61.ukbb.sumstats.gz	Diagnoses - main ICD10: C61 Malignant neoplasm of prostate	-0.158	0.088	0.071	-0.1092	0.1051	0.2987
Beer	cad.add.160614.website.txt.tab.noMHC.sumstats_deGC.gz	Coronary artery disease	0.143	0.03	2.4e-06	0.0703	0.0375	0.0604
Beer	Childhood_IQ.sumstats.gz	Childhood IQ	-0.493	0.068	3.82e-13	-0.2241	0.0708	0.0015
Beer	Childobesity.sumstats_deGC.gz	Childhood obesity	-0.009	0.044	0.839	0.0087	0.0516	0.867
Beer	Chronotype_SIN_BOLT.output_plus.metrics_MAF0.001_HWE1E-5_qual0.4.txt.gz.tab.sumstats.gz	Chronotype	-0.069	0.036	0.052	-0.1467	0.0391	0.0002
Beer	Cigarettes_per_day.sumstats.gz	Cigarettes smoked per day	0.281	0.07	6.44e-05	0.2252	0.0761	0.0031
Beer	D12.ukbb.sumstats.gz	Diagnoses - main ICD10: D12 Benign neoplasm of colon_ rectum_ anus and anal canal	0.172	0.064	0.007	0.1374	0.0741	0.0638
Beer	D25.ukbb.sumstats.gz	Diagnoses - main ICD10: D25 Leiomyoma of uterus	-0.006	0.063	0.926	-0.0584	0.0762	0.4436
Beer	DIAGRAMv3.2012DEC17.txt.noMHC.sumstats.gz	Type 2 Diabetes	0.012	0.047	0.798	0.0069	0.0532	0.8967
Beer	DS_Full.txt.gz.tab.sumstats.gz	Depressive symptoms	0.294	0.047	4.15e-10	0.2089	0.0567	0.0002
Beer	E03.ukbb.sumstats.gz	Diagnoses - main ICD10: E03 Other hypothyroidism	0.084	0.326	0.797	0.0573	0.4385	0.8961
Beer	E04.ukbb.sumstats.gz	Diagnoses - main ICD10: E04 Other non-toxic goitre	-0.093	0.071	0.191	-0.1195	0.0848	0.159
Beer	EAGLE_20151029_n10k_GC1_Psort_BETA.se.rsid.tbl.tab.sumstats.gz	Attention deficit hyperactivity disorder (GC)	0.49	0.115	2.23e-05	0.3104	0.1191	0.0092
Beer	EAGLE_20151029_n10k_NOGC1_Psort_BETA.se.rsid.tbl.tab.sumstats.gz	Attention deficit hyperactivity disorder (No GC)	0.489	0.115	2.2e-05	0.31	0.1191	0.0093
Beer	ecz_mhc_flg.sumstats.gz	Eczema	-0.044	0.074	0.554	-0.06	0.0877	0.4936
Beer	EduYears_Main.txt.gz.tab.sumstats.gz	Years of schooling 2016	-0.56	0.023	1.95e-133	-0.1915	0.0297	1.0974e-10
Beer	ENIGMA2_ICV_Combined_GenomeControlled_Jan23.tbl.gz.tab.sumstats.gz	ICV	-0.152	0.083	0.068	0.0134	0.0898	0.8811
Beer	ENIGMA2_MeanAccumbens_Combined_GenomeControlled_Jan23.tbl.gz.tab.sumstats.gz	Mean Accumbens	0.01	0.099	0.921	-0.0029	0.1202	0.9805
Beer	ENIGMA2_MeanCaudate_Combined_GenomeControlled_Jan23.tbl.gz.tab.sumstats.gz	Mean Caudate	-0.007	0.058	0.903	-0.0433	0.0663	0.5142
Beer	ENIGMA2_MeanHippocampus_Combined_GenomeControlled_Jan23.tbl.gz.tab.sumstats.gz	Mean Hippocampus	-0.118	0.08	0.14	-0.1784	0.0903	0.0482
Beer	ENIGMA2_MeanPallidum_Combined_GenomeControlled_Jan23.tbl.gz.tab.sumstats.gz	Mean Pallidum	0.063	0.067	0.347	0.1037	0.0838	0.2159
Beer	ENIGMA2_MeanPutamen_Combined_GenomeControlled_Jan23.tbl.gz.tab.sumstats.gz	Mean Putamen	0.006	0.057	0.909	0.0296	0.0662	0.6549
Beer	ENIGMA2_MeanThalamus_Combined_GenomeControlled_Jan23.tbl.gz.tab.sumstats.gz	Mean Thalamus	-0.187	0.075	0.013	-0.2257	0.088	0.0104
Beer	EUR.CD.gwas.assoc.gz.noMHC.sumstats.gz	Crohns disease	0.041	0.032	0.207	0.026	0.0355	0.4634
Beer	EUR.IBD.gwas.assoc.gz.noMHC.sumstats.gz	Inflammatory Bowel Disease (Euro)	0.038	0.033	0.249	0.0274	0.0361	0.4475
Beer	EUR.UC.gwas.assoc.gz.noMHC.sumstats.gz	Ulcerative colitis	0.022	0.041	0.601	0.0297	0.0463	0.5211
Beer	Extreme_BMI.sumstats_deGC.gz	Extreme bmi	0.06	0.047	0.204	0.1325	0.0526	0.0118
Beer	F31.ukbb.sumstats.gz	Diagnoses - main ICD10: F31 Bipolar affective disorder	0.063	0.08	0.428	0.13	0.0955	0.1736
Beer	F43.ukbb.sumstats.gz	Diagnoses - main ICD10: F43 Reaction to severe stress_ and adjustment disorders	0.383	0.448	0.392	0.3633	0.4466	0.4159
Beer	fa2stu.MAF0_.005.pos_.out_.gz.tab.sumstats.gz	Forearm Bone mineral density	0.095	0.095	0.318	0.033	0.0949	0.7281
Beer	Fasting_glucose.sumstats.gz	Fasting glucose main effect	0.177	0.049	0	0.167	0.0549	0.0024
Beer	Fasting_insulin.sumstats.gz	Fasting insulin main effect	0.033	0.057	0.559	0.0147	0.0706	0.835
Beer	Fastingproinsulin.sumstats.gz	Fasting proinsulin	0.04	0.068	0.559	0.03	0.0802	0.7082
Beer	FEV1_SpiroMeta-CHARGE_results_PMID21946350.a1a2.txt.tab.sumstats.gz	Forced expiratory volume in 1 second (FEV1)	-0.104	0.066	0.114	-0.0708	0.0753	0.347
Beer	FEV1_Z_score.csv.tab.sumstats.gz	Forced expiratory volume in 1 second (FEV1)	-0.034	0.038	0.37	-0.0174	0.0462	0.7064
Beer	FF_SpiroMeta-CHARGE_results_PMID21946350.a1a2.txt.tab.sumstats.gz	Forced expiratory volume in 1 second (FEV1)/Forced Vital capacity(FVC)	-0.118	0.044	0.008	-0.1125	0.0499	0.0242
Beer	FinnuncorrNLITUK1UK3hap300_unadjusted.cmh.txt.tab.sumstats.gz	Celiac disease	-0.21	0.061	0.001	-0.1694	0.0689	0.0139
Beer	fn2stu.MAF0_.005.pos_.out_.gz.tab.sumstats.gz	Femoral Neck bone mineral density	-0.03	0.042	0.476	-0.0324	0.0513	0.5281
Beer	formatted_round3meta_CKD_overall_IV_2GC_b36_MAFget005_Nget50_20120725_b37.csv.noMHC.sumstats.gz	Chronic Kidney Disease	-0.064	0.074	0.391	-0.0948	0.0878	0.2802
Beer	formatted_round3meta_eGFRcrea_nonDM_IV_2GC_b36_MAFget005_Nget50_20120627_b37.csv.noMHC.sumstats.gz	Serum creatinine estimated eGFR (non-diabetes)	0.04	0.036	0.264	0.027	0.0428	0.5285
Beer	formatted_round3meta_eGFRcrea_overall_IV_2GC_b36_MAFget005_Nget50_20120705_b37.csv.noMHC.sumstats.gz	Serum creatinine estimated eGFR	0.045	0.036	0.205	0.0364	0.0416	0.3815
Beer	formatted_round3meta_eGFRcys_overall_IV_2GC_b36_MAFget005_Nget50_20120725_b37.csv.noMHC.sumstats_deGC.gz	Serum cystatin c estimated eGFR	0.018	0.051	0.723	0.0301	0.0597	0.6137
Beer	formatted_round3meta_UACR_overall_IV_2GC_b36_MAFget005_Nget50_20140505.csv.noMHC.sumstats.gz	Urinary albumin-to-creatinine ratio	0.134	0.071	0.06	0.1177	0.0784	0.1334
Beer	formatted_Round3_UACR_noDM_2GC_b36_MAFget005_Nget50_2014_09_29.csv.noMHC.sumstats.gz	Urinary albumin-to-creatinine ratio (non-diabetes)	0.094	0.068	0.163	0.0704	0.0769	0.3597
Beer	Former_smoker.sumstats.gz	Former vs Current smoker	-0.45	0.077	4.5e-09	-0.2973	0.0837	0.0004
Beer	FVC_Z_score.csv.tab.sumstats.gz	Forced Vital capacity(FVC)	0.002	0.04	0.953	0.0176	0.0466	0.7052
Beer	G47.ukbb.sumstats.gz	Diagnoses - main ICD10: G47 Sleep disorders	-0.065	0.075	0.384	-0.0732	0.0928	0.4302
Beer	G56.ukbb.sumstats.gz	Diagnoses - main ICD10: G56 Mononeuropathies of upper limb	0.128	0.051	0.012	0.0438	0.0604	0.4688
Beer	gabriel_results.txt.noMHC.sumstats.gz	Asthma	-0.027	0.069	0.693	-0.0194	0.0747	0.795
Beer	gcan_meta.out.gz.noMHC.sumstats_deGC.gz	Anorexia Nervosa	-0.099	0.032	0.002	-0.0564	0.0408	0.167
Beer	GEFOS2_FNBMD_POOLED_GC.txt.gz.noMHC.sumstats_deGC.gz	Femoral neck bone mineral density	-0.028	0.036	0.424	-0.0184	0.0409	0.6529
Beer	GEFOS2_LSBMD_POOLED_GC.txt.gz.noMHC.sumstats_deGC.gz	Lumbar spine bone mineral density	0.007	0.043	0.865	0.0155	0.0481	0.7469
Beer	GIANT_EXTREME_HEIGHT_Stage1_Berndt2013_publicrelease_HapMapCeuFreq.txt.noMHC.sumstats_deGC.gz	Extreme height	-0.017	0.039	0.66	0.0236	0.0409	0.5649
Beer	GIANT_EXTREME_WHR_Stage1_Berndt2013_publicrelease_HapMapCeuFreq.txt.noMHC.sumstats_deGC.gz	Extreme waist-to-hip ratio	0.099	0.066	0.137	0.0522	0.0774	0.5
Beer	GIANT_HEIGHT_LangoAllen2010_publicrelease_HapMapCeuFreq.txt.noMHC.sumstats_deGC.gz	Height_2010	-0.081	0.025	0.001	-0.0429	0.0292	0.1414
Beer	GIANT_OBESITY_CLASS1_Stage1_Berndt2013_publicrelease_HapMapCeuFreq.txt.noMHC.sumstats_deGC.gz	Obesity class 1	0.084	0.035	0.016	0.115	0.0389	0.0031
Beer	GIANT_OBESITY_CLASS2_Stage1_Berndt2013_publicrelease_HapMapCeuFreq.txt.noMHC.sumstats_deGC.gz	Obesity class 2	0.037	0.043	0.386	0.0749	0.0496	0.1306
Beer	GIANT_OBESITY_CLASS3_Stage1_Berndt2013_publicrelease_HapMapCeuFreq.txt.noMHC.sumstats_deGC.gz	Obesity class 3	0.084	0.057	0.137	0.1206	0.064	0.0593
Beer	GIANT_OVERWEIGHT_Stage1_Berndt2013_publicrelease_HapMapCeuFreq.txt.noMHC.sumstats_deGC.gz	Overweight	0.1	0.038	0.008	0.1164	0.0404	0.004
Beer	GPC-1.NEO-CONSCIENTIOUSNESS.full.txt.noMHC.sumstats.gz	Neo-conscientiousness	-0.235	0.095	0.013	-0.2681	0.1183	0.0234
Beer	GPC-1.NEO-OPENNESS.full.txt.noMHC.sumstats.gz	Neo-openness to experience	-0.305	0.081	0	-0.0554	0.0837	0.5078
Beer	GPC-2.NEUROTICISM.full.txt.noMHC.sumstats.gz	Neuroticism	0.267	0.076	0	0.1379	0.088	0.117
Beer	GUGC_MetaAnalysis_Results_UA.csv.tab.sumstats_deGC.gz	Urate	0.066	0.034	0.05	0.0959	0.0371	0.0098
Beer	H25.ukbb.sumstats.gz	Diagnoses - main ICD10: H25 Senile cataract	0.08	0.108	0.456	0.0781	0.1346	0.5617
Beer	H26.ukbb.sumstats.gz	Diagnoses - main ICD10: H26 Other cataract	0.07	0.055	0.2	0.0673	0.0586	0.2512
Beer	Hammerschlag_NatGenet2017_insomnia_sumstats-full_090617.txt.gz.tab.sumstats.gz	Insomnia	0.376	0.045	3.25e-17	0.2939	0.0504	5.5624e-09
Beer	HDL.sumstats_deGC.gz	HDL cholesterol	-0.073	0.037	0.047	-0.0455	0.0423	0.2822
Beer	Hip_circumference.sumstats_deGC.gz	Hip circumference	0.02	0.032	0.539	0.0675	0.0362	0.0623
Beer	I10.ukbb.sumstats.gz	Diagnoses - main ICD10: I10 Essential (primary) hypertension	0.111	0.114	0.331	0.1098	0.1277	0.3897
Beer	I20.ukbb.sumstats.gz	Diagnoses - main ICD10: I20 Angina pectoris	0.294	0.063	2.65e-06	0.2171	0.0735	0.0031
Beer	I21.ukbb.sumstats.gz	Diagnoses - main ICD10: I21 Acute myocardial infarction	0.161	0.061	0.008	0.0856	0.0705	0.225
Beer	I25.ukbb.sumstats.gz	Diagnoses - main ICD10: I25 Chronic ischaemic heart disease	0.151	0.046	0.001	0.1297	0.0524	0.0133
Beer	I30.ukbb.sumstats.gz	Diagnoses - main ICD10: I30 Acute pericarditis	-0.105	0.119	0.38	-0.1199	0.1297	0.3554
Beer	I48.ukbb.sumstats.gz	Diagnoses - main ICD10: I48 Atrial fibrillation and flutter	0.078	0.053	0.143	0.1135	0.065	0.0809
Beer	I80.ukbb.sumstats.gz	Diagnoses - main ICD10: I80 Phlebitis and thrombophlebitis	0.009	0.065	0.883	-0.0158	0.0777	0.839
Beer	I83.ukbb.sumstats.gz	Diagnoses - main ICD10: I83 Varicose veins of lower extremities	0.155	0.046	0.001	0.083	0.0553	0.133
Beer	I84.ukbb.sumstats.gz	Diagnoses - main ICD10: I84 Haemorrhoids	0.203	0.058	0	0.1658	0.0649	0.0106
Beer	IGAP_stage_1.txt.gz.noMHC.sumstats.gz	Alzheimers disease	0.201	0.079	0.011	0.0528	0.0734	0.4714
Beer	Infant_head_circumference.sumstats.gz	Infant head circumference	-0.093	0.062	0.136	0.0331	0.0719	0.6451
Beer	intelligence_sumstats.txt.gz.tab.sumstats.gz	Intelligence	-0.409	0.033	2.21e-35	-0.1306	0.0368	0.0004
Beer	ipscsg2016.result.combined.full.txt.tab.all_pos.sumstats.gz	Primary sclerosing cholangitis	-0.214	0.08	0.007	-0.2721	0.0662	3.9396e-05
Beer	J22.ukbb.sumstats.gz	Diagnoses - main ICD10: J22 Unspecified acute lower respiratory infection	0.327	0.159	0.039	0.2133	0.1613	0.1859
Beer	J33.ukbb.sumstats.gz	Diagnoses - main ICD10: J33 Nasal polyp	0.164	0.099	0.1	0.2132	0.1241	0.0857
Beer	J34.ukbb.sumstats.gz	Diagnoses - main ICD10: J34 Other disorders of nose and nasal sinuses	0.265	0.122	0.031	0.1299	0.1101	0.238
Beer	J44.ukbb.sumstats.gz	Diagnoses - main ICD10: J44 Other chronic obstructive pulmonary disease	0.371	0.096	0	0.2299	0.0947	0.0152
Beer	K20.ukbb.sumstats.gz	Diagnoses - main ICD10: K20 Oesophagitis	0.546	0.203	0.007	0.4002	0.1877	0.033
Beer	K21.ukbb.sumstats.gz	Diagnoses - main ICD10: K21 Gastro-oesophageal reflux disease	0.258	0.078	0.001	0.0926	0.0864	0.284
Beer	K22.ukbb.sumstats.gz	Diagnoses - main ICD10: K22 Other diseases of oesophagus	0.165	0.109	0.129	0.1477	0.133	0.267
Beer	K29.ukbb.sumstats.gz	Diagnoses - main ICD10: K29 Gastritis and duodenitis	0.342	0.064	1.15e-07	0.1884	0.0776	0.0151
Beer	K30.ukbb.sumstats.gz	Diagnoses - main ICD10: K30 Dyspepsia	0.418	0.133	0.002	0.3155	0.1432	0.0276
Beer	K35.ukbb.sumstats.gz	Diagnoses - main ICD10: K35 Acute appendicitis	0.117	0.106	0.268	0.1547	0.1412	0.2732
Beer	K40.ukbb.sumstats.gz	Diagnoses - main ICD10: K40 Inguinal hernia	0.047	0.046	0.303	0.0247	0.0602	0.6818
Beer	K43.ukbb.sumstats.gz	Diagnoses - main ICD10: K43 Ventral hernia	0.24	0.075	0.001	0.1954	0.084	0.02
Beer	K44.ukbb.sumstats.gz	Diagnoses - main ICD10: K44 Diaphragmatic hernia	0.181	0.074	0.014	0.0383	0.0904	0.672
Beer	K50.ukbb.sumstats.gz	Diagnoses - main ICD10: K50 Crohns disease [regional enteritis]	0.098	0.085	0.249	0.0936	0.0991	0.345
Beer	K51.ukbb.sumstats.gz	Diagnoses - main ICD10: K51 Ulcerative colitis	-0.002	0.076	0.981	-0.0223	0.0913	0.8074
Beer	K52.ukbb.sumstats.gz	Diagnoses - main ICD10: K52 Other non-infective gastro-enteritis and colitis	0.312	0.083	0	0.2244	0.0847	0.008
Beer	K57.ukbb.sumstats.gz	Diagnoses - main ICD10: K57 Diverticular disease of intestine	0.162	0.046	0	0.0916	0.0525	0.0809
Beer	K60.ukbb.sumstats.gz	Diagnoses - main ICD10: K60 Fissure and fistula of anal and rectal regions	0.064	0.078	0.414	0.0671	0.0923	0.4671
Beer	K62.ukbb.sumstats.gz	Diagnoses - main ICD10: K62 Other diseases of anus and rectum	0.313	0.09	0.001	0.3382	0.1016	0.0009
Beer	K76.ukbb.sumstats.gz	Diagnoses - main ICD10: K76 Other diseases of liver	0.115	0.092	0.212	0.1642	0.1061	0.1217
Beer	K80.ukbb.sumstats.gz	Diagnoses - main ICD10: K80 Cholelithiasis	0.195	0.061	0.001	0.1187	0.071	0.0947
Beer	L03.ukbb.sumstats.gz	Diagnoses - main ICD10: L03 Cellulitis	0.235	0.11	0.033	0.2951	0.1336	0.0272
Beer	LDL.sumstats_deGC.gz	LDL cholesterol	0.073	0.038	0.053	0.0453	0.0426	0.2875
Beer	Leptin_Adjusted_for_BMI.txt.tab.sumstats.gz	Leptin_adjBMI	0.051	0.06	0.39	0.0367	0.0705	0.6029
Beer	Leptin_Not_Adjusted_for_BMI.txt.tab.sumstats.gz	Leptin_not_adjBMI	0.085	0.059	0.148	0.0927	0.0696	0.1832
Beer	Log10Ferritin_Benyamin_NatCom_2014.txt.tab.sumstats.gz	Ferritin	0.062	0.087	0.474	0.0403	0.1049	0.7006
Beer	ls2stu.MAF0_.005.pos_.out_.gz.tab.sumstats.gz	Lumbar Spine bone mineral density	-0.014	0.045	0.762	-0.0064	0.0559	0.9088
Beer	M10.ukbb.sumstats.gz	Diagnoses - main ICD10: M10 Gout	0.045	0.149	0.762	0.029	0.1823	0.8738
Beer	M16.ukbb.sumstats.gz	Diagnoses - main ICD10: M16 Coxarthrosis [arthrosis of hip]	-0.075	0.056	0.183	-0.1068	0.0732	0.1447
Beer	M17.ukbb.sumstats.gz	Diagnoses - main ICD10: M17 Gonarthrosis [arthrosis of knee]	0.215	0.052	3.99e-05	0.1344	0.0574	0.0192
Beer	M20.ukbb.sumstats.gz	Diagnoses - main ICD10: M20 Acquired deformities of fingers and toes	0.038	0.054	0.481	-0.0083	0.0657	0.8989
Beer	M23.ukbb.sumstats.gz	Diagnoses - main ICD10: M23 Internal derangement of knee	0.23	0.066	0.001	0.1276	0.0773	0.0986
Beer	M24.ukbb.sumstats.gz	Diagnoses - main ICD10: M24 Other specific joint derangements	0.169	0.108	0.117	0.056	0.1173	0.633
Beer	M25.ukbb.sumstats.gz	Diagnoses - main ICD10: M25 Other joint disorders_ not elsewhere classified	0.739	0.385	0.055	0.5385	0.3498	0.1237
Beer	M54.ukbb.sumstats.gz	Diagnoses - main ICD10: M54 Dorsalgia	0.295	0.065	5.1e-06	0.1427	0.0713	0.0454
Beer	M67.ukbb.sumstats.gz	Diagnoses - main ICD10: M67 Other disorders of synovium and tendon	0.158	0.129	0.222	0.0265	0.1242	0.8309
Beer	M70.ukbb.sumstats.gz	Diagnoses - main ICD10: M70 Soft tissue disorders related to use_ overuse and pressure	0.174	0.095	0.067	0.1355	0.107	0.2053
Beer	M72.ukbb.sumstats.gz	Diagnoses - main ICD10: M72 Fibroblastic disorders	0.058	0.057	0.31	0.004	0.061	0.9479
Beer	MA_EA_1st_stage.txt.gz.noMHC.sumstats.gz	Years of schooling (proxy cognitive performance)	-0.54	0.036	4.03e-50	-0.1345	0.0458	0.0033
Beer	MAGIC_2hrGlucose_AdjustedForBMI.txt.noMHC.sumstats.gz	2hr glucose adjusted for BMI	0.134	0.092	0.146	0.1532	0.1041	0.1414
Beer	MAGIC_HbA1C.txt.uniform.txt.noMHC.sumstats.gz	HbA1C	-0.035	0.059	0.55	-0.127	0.0672	0.0588
Beer	MAGIC_ln_HOMA-B.txt.uniform.txt.noMHC.sumstats.gz	HOMA-B	-0.052	0.065	0.419	-0.0559	0.0751	0.4563
Beer	MAGIC_ln_HOMA-IR.txt.noMHC.sumstats.gz	HOMA-IR	0.106	0.073	0.149	0.0979	0.0869	0.2601
Beer	Menarche_Nature2014_GWASMetaResults_17122014.txt.uniform.af.txt.noMHC.sumstats_deGC.gz	Age at Menarche	0.042	0.031	0.175	0.0216	0.0342	0.5276
Beer	Menopause_HapMap2_DayNG2015_18112015.txt.tab.sumstats.gz	Age at Menopause	-0.175	0.038	3.24e-06	-0.1416	0.0425	0.0009
Beer	METAserumurate_overweight_all.txt.noMHC.sumstats.gz	Serumurate overweight	0.032	0.048	0.501	0.046	0.0545	0.3985
Beer	META_STAGE1_GWASHR_SUMSTATS.txt.tab.sumstats.gz	Heart rate	0.08	0.037	0.029	0.028	0.043	0.515
Beer	metastroke.all.chr.bp.tab.sumstats.gz	Ischemic stroke	0.063	0.066	0.338	0.0448	0.0761	0.5565
Beer	MPV.txt.tab.sumstats.gz	Mean platelet volume	-0.007	0.045	0.881	-0.0618	0.0561	0.2702
Beer	N19.ukbb.sumstats.gz	Diagnoses - main ICD10: N19 Unspecified renal failure	-0.013	0.108	0.903	-0.1103	0.1399	0.4304
Beer	N20.ukbb.sumstats.gz	Diagnoses - main ICD10: N20 Calculus of kidney and ureter	0.03	0.057	0.598	-0.0569	0.07	0.4158
Beer	N32.ukbb.sumstats.gz	Diagnoses - main ICD10: N32 Other disorders of bladder	0.009	0.08	0.912	-0.004	0.0962	0.9671
Beer	N40.ukbb.sumstats.gz	Diagnoses - main ICD10: N40 Hyperplasia of prostate	-0.135	0.067	0.045	-0.187	0.0907	0.0391
Beer	N81.ukbb.sumstats.gz	Diagnoses - main ICD10: N81 Female genital prolapse	0.093	0.061	0.128	0.0088	0.0772	0.9094
Beer	N92.ukbb.sumstats.gz	Diagnoses - main ICD10: N92 Excessive_ frequent and irregular menstruation	0.244	0.09	0.007	0.0843	0.1004	0.401
Beer	Neuroticism_Full.txt.gz.tab.sumstats.gz	Neuroticism	0.214	0.036	2.28e-09	0.1285	0.0506	0.011
Beer	NumberChildrenEverBorn_Pooled.txt.gz.sumstats.gz	Number of children ever born	0.239	0.038	2.03e-10	0.1705	0.0466	0.0003
Beer	O75.ukbb.sumstats.gz	Diagnoses - main ICD10: O75 Other complications of labour and delivery_ not elsewhere classified	0.007	0.084	0.936	0.0807	0.1008	0.4232
Beer	PASS_Lupus.noMHC.sumstats.gz	Systemic lupus erythematosus	-0.013	0.054	0.814	-0.0502	0.0679	0.4599
Beer	PASS_Primary_biliary_cirrhosis.noMHC.sumstats.gz	Primary biliary cirrhosis	-0.039	0.049	0.427	-0.0557	0.0631	0.378
Beer	pgc.adhd.full.2012-10.txt.gz.noMHC.sumstats.gz	Attention deficit hyperactivity disorder	0.276	0.093	0.003	0.2227	0.1004	0.0265
Beer	pgcasdeuro.gz.uniform.txt.noMHC.sumstats.gz	Autism spectrum disorder	-0.091	0.056	0.103	0.0381	0.0626	0.5434
Beer	pgc.bip.full.2012-04.txt.noMHC.sumstats.gz	Bipolar disorder	-0.096	0.044	0.031	0.0326	0.052	0.5308
Beer	pgc.cross.full.2013-03.txt.noMHC.sumstats.gz	PGC cross-disorder analysis	0.096	0.045	0.032	0.2182	0.0507	1.6556e-05
Beer	pgc.mdd.full.2012-04.txt.gz.noMHC.sumstats.gz	Major depressive disorder	0.149	0.064	0.02	0.1573	0.0715	0.0278
Beer	phs000089.pha002868.txt.gz.noMHC.sumstats.gz	Parkinsons disease	0.014	0.048	0.768	0.0213	0.0545	0.6956
Beer	PLT.txt.tab.sumstats.gz	Platelet count	-0.016	0.037	0.669	-0.0409	0.0472	0.3853
Beer	Pubertal_growth_10F_12M_combined.txt.gz.tab.sumstats.gz	Height; Females at age 10 and males at age 12	-0.191	0.047	5.05e-05	-0.1387	0.0567	0.0145
Beer	Pubertal_growth_PGF_PGM_combined.txt.gz.tab.sumstats.gz	Difference in height between childhood and adulthood; age 8	0.111	0.062	0.075	0.0917	0.0757	0.2255
Beer	Pubertal_growth_PTF_PTM_combined.txt.gz.tab.sumstats.gz	Difference in height between adolescence and adulthood; age 14	0.038	0.075	0.61	-0.0255	0.0886	0.7738
Beer	R04.ukbb.sumstats.gz	Diagnoses - main ICD10: R04 Haemorrhage from respiratory passages	0.313	0.133	0.018	0.2907	0.1688	0.0851
Beer	R07.ukbb.sumstats.gz	Diagnoses - main ICD10: R07 Pain in throat and chest	0.297	0.046	1.12e-10	0.1729	0.0544	0.0015
Beer	R10.ukbb.sumstats.gz	Diagnoses - main ICD10: R10 Abdominal and pelvic pain	0.418	0.057	3.11e-13	0.2853	0.0642	8.9129e-06
Beer	R11.ukbb.sumstats.gz	Diagnoses - main ICD10: R11 Nausea and vomiting	0.572	0.378	0.13	0.3117	0.2439	0.2012
Beer	R14.ukbb.sumstats.gz	Diagnoses - main ICD10: R14 Flatulence and related conditions	-0.001	0.087	0.988	-0.0513	0.1028	0.6174
Beer	R31.ukbb.sumstats.gz	Diagnoses - main ICD10: R31 Unspecified haematuria	0.117	0.087	0.177	0.0066	0.1202	0.9565
Beer	R35.ukbb.sumstats.gz	Diagnoses - main ICD10: R35 Polyuria	0.026	0.109	0.812	0.0454	0.1383	0.7425
Beer	R55.ukbb.sumstats.gz	Diagnoses - main ICD10: R55 Syncope and collapse	0.146	0.071	0.041	0.0736	0.0823	0.3708
Beer	R69.ukbb.sumstats.gz	Diagnoses - main ICD10: R69 Unknown and unspecified causes of morbidity	0.146	0.075	0.05	0.1023	0.087	0.2395
Beer	RA_GWASmeta_European_v2.txt.gz.uniform.txt.noMHC.sumstats_deGC.gz	Rheumatoid Arthritis	0.106	0.038	0.006	0.0146	0.0447	0.7446
Beer	RATIO_Z_score.csv.tab.sumstats.gz	Forced expiratory volume in 1 second (FEV1)/Forced Vital capacity(FVC)	-0.098	0.036	0.006	-0.0821	0.0446	0.0656
Beer	results.UKBiobank_9millionSNPs.parents_lifespan.Pilling_et_al_2016_Aging.txt.gz.BETA_fathers_age_death.tab.sumstats.gz	Fathers age at death	-0.357	0.069	1.98e-07	-0.1785	0.0843	0.0342
Beer	results.UKBiobank_9millionSNPs.parents_lifespan.Pilling_et_al_2016_Aging.txt.gz.BETA_mothers_age_death.tab.sumstats.gz	Mothers age at death	-0.46	0.072	2.25e-10	-0.2759	0.0739	0.0002
Beer	results.UKBiobank_9millionSNPs.parents_lifespan.Pilling_et_al_2016_Aging.txt.gz.BETA_parents_age_death.tab.sumstats.gz	Parents age at death	-0.335	0.082	4.6e-05	-0.1749	0.0871	0.0447
Beer	S09.ukbb.sumstats.gz	Diagnoses - main ICD10: S09 Other and unspecified injuries of head	0.286	0.11	0.009	0.2137	0.1211	0.0775
Beer	S52.ukbb.sumstats.gz	Diagnoses - main ICD10: S52 Fracture of forearm	0.051	0.085	0.545	0.084	0.103	0.4149
Beer	S66.ukbb.sumstats.gz	Diagnoses - main ICD10: S66 Injury of muscle and tendon at wrist and hand level	0.215	0.126	0.087	0.1693	0.1396	0.2253
Beer	S76.ukbb.sumstats.gz	Diagnoses - main ICD10: S76 Injury of muscle and tendon at hip and thigh level	0.08	0.121	0.508	0.0485	0.1424	0.7333
Beer	Schizophrenia.sumstats.gz	Schizophrenia	0.115	0.028	3.63e-05	0.1749	0.0322	5.3414e-08
Beer	SHR.INVNORMAL.EuropeanAncestry.Stage1.RELEASE.ROUNDED.tbl.gz.tab.sumstats.gz	Sitting height ratio	-0.147	0.052	0.005	-0.1487	0.0614	0.0154
Beer	Sleep_Duration_SIN_BOLT.output_plus.metrics_MAF0.001_HWE1E-5_qual0.4.txt.gz.tab.sumstats.gz	Sleep duration	-0.123	0.042	0.003	-0.1049	0.052	0.0435
Beer	SpiroMeta_1000G_FEV1_50Neff_filt_full_results_fm.txt.gz.tab.sumstats.gz	Forced expiratory volume in 1 second (FEV1)	-0.073	0.048	0.127	-0.0178	0.0572	0.7556
Beer	SpiroMeta_1000G_FEV1overFVC_50Neff_filt_full_results_fm.txt.gz.tab.sumstats.gz	Forced expiratory volume in 1 second (FEV1)/Forced Vital capacity(FVC)	-0.071	0.052	0.173	-0.0716	0.0627	0.2533
Beer	SpiroMeta_1000G_FVC_50Neff_filt_full_results_fm.txt.gz.tab.sumstats.gz	Forced Vital capacity(FVC)	-0.039	0.045	0.389	0.0135	0.0519	0.7951
Beer	SSGAC_College_Rietveld2013_publicrelease.txt.gz.noMHC.sumstats.gz	College completion	-0.533	0.039	6.95e-43	-0.1147	0.0506	0.0233
Beer	SSGAC_EduYears_Rietveld2013_publicrelease.txt.gz.noMHC.sumstats.gz	Years of schooling 2013	-0.549	0.039	4.18e-44	-0.1406	0.0483	0.0036
Beer	Summary_statistics_MAGNETIC_AcAce.txt.sumstats.gz	Acetoacetate	0.088	0.075	0.238	0.1742	0.09	0.0531
Beer	Summary_statistics_MAGNETIC_Ace.txt.sumstats.gz	Acetate	-0.021	0.081	0.8	0.0611	0.0891	0.4929
Beer	Summary_statistics_MAGNETIC_Ala.txt.sumstats.gz	Alanine	-0.13	0.069	0.059	-0.1232	0.0848	0.1463
Beer	Summary_statistics_MAGNETIC_Alb.txt.sumstats.gz	Albumin	-0.089	0.097	0.358	-0.0961	0.1128	0.3941
Beer	Summary_statistics_MAGNETIC_ApoA1.txt.sumstats.gz	Apolipoprotein A-I	0.007	0.075	0.926	-0.0329	0.0915	0.7189
Beer	Summary_statistics_MAGNETIC_ApoB.txt.sumstats.gz	Apolipoprotein B	0.018	0.079	0.815	0.0599	0.0884	0.4975
Beer	Summary_statistics_MAGNETIC_Bis.DB.ratio.txt.sumstats.gz	Ratio of bisallylic groups to double bonds	-0.036	0.053	0.49	-0.004	0.0615	0.9487
Beer	Summary_statistics_MAGNETIC_Bis.FA.ratio.txt.sumstats.gz	Ratio of bisallylic groups to total fatty acids	-0.04	0.055	0.468	0.0022	0.0632	0.9725
Beer	Summary_statistics_MAGNETIC_CH2.DB.ratio.txt.sumstats.gz	Average number of methylene groups per a double bond	0.037	0.06	0.536	0.0068	0.0688	0.9208
Beer	Summary_statistics_MAGNETIC_Cit.txt.sumstats.gz	Citrate	-0.201	0.088	0.022	-0.2151	0.1011	0.0335
Beer	Summary_statistics_MAGNETIC_Crea.txt.sumstats.gz	Creatinine	-0.101	0.06	0.095	-0.0736	0.067	0.2718
Beer	Summary_statistics_MAGNETIC_DB.in.FA.txt.sumstats.gz	Average number of double bonds in a fatty acid chain	-0.027	0.063	0.668	0.014	0.0736	0.8488
Beer	Summary_statistics_MAGNETIC_DHA.txt.sumstats.gz	22:6 docosahexaenoic acid	-0.156	0.069	0.023	-0.0035	0.0821	0.9662
Beer	Summary_statistics_MAGNETIC_Est.C.txt.sumstats.gz	Free cholesterol to esterified cholesterol ratio	-0.079	0.114	0.49	-0.0658	0.1299	0.6126
Beer	Summary_statistics_MAGNETIC_FALen.txt.sumstats.gz	Description of average fatty acid chain length; not actual carbon number	-0.012	0.088	0.888	0.0449	0.1009	0.6568
Beer	Summary_statistics_MAGNETIC_FAw3.txt.sumstats.gz	Omega-3 fatty acids	-0.082	0.066	0.213	0.0288	0.0787	0.7146
Beer	Summary_statistics_MAGNETIC_FAw79S.txt.sumstats.gz	Omega-9 and saturated fatty acids	-0.023	0.086	0.789	0.0268	0.1096	0.8067
Beer	Summary_statistics_MAGNETIC_Free.C.txt.sumstats.gz	Free cholesterol	-0.082	0.107	0.445	-0.0474	0.1179	0.6877
Beer	Summary_statistics_MAGNETIC_Glc.txt.sumstats.gz	Glucose	0.022	0.064	0.731	0.0062	0.074	0.9328
Beer	Summary_statistics_MAGNETIC_Gln.txt.sumstats.gz	Glutamine	-0.145	0.087	0.096	-0.1399	0.1018	0.1692
Beer	Summary_statistics_MAGNETIC_Gp.txt.sumstats.gz	Glycoprotein acetyls; mainly a1-acid glycoprotein	0.007	0.069	0.923	-0.018	0.0738	0.8074
Beer	Summary_statistics_MAGNETIC_HDL.C.txt.sumstats.gz	Total cholesterol in HDL	0.023	0.069	0.737	-0.0255	0.0822	0.7568
Beer	Summary_statistics_MAGNETIC_HDL.D.txt.sumstats.gz	Mean diameter for HDL particles	-0.008	0.064	0.905	-0.0043	0.075	0.9545
Beer	Summary_statistics_MAGNETIC_IDL.C.txt.sumstats.gz	Total cholesterol in IDL	-0.032	0.084	0.703	-0.0045	0.0898	0.9605
Beer	Summary_statistics_MAGNETIC_IDL.FC.txt.sumstats.gz	Free cholesterol in IDL	0.023	0.082	0.78	0.0448	0.0862	0.6029
Beer	Summary_statistics_MAGNETIC_IDL.L.txt.sumstats.gz	Total lipids in IDL	-0.013	0.082	0.879	0.0186	0.0884	0.8333
Beer	Summary_statistics_MAGNETIC_IDL.PL.txt.sumstats.gz	Phospholipids in IDL	0.054	0.09	0.551	0.0752	0.0945	0.4263
Beer	Summary_statistics_MAGNETIC_IDL.P.txt.sumstats.gz	Concentration of IDL particles	-0.004	0.081	0.958	0.0298	0.0879	0.7344
Beer	Summary_statistics_MAGNETIC_IDL.TG.txt.sumstats.gz	Triglycerides in IDL	0.015	0.071	0.829	0.0674	0.0794	0.3958
Beer	Summary_statistics_MAGNETIC_Ile.txt.sumstats.gz	Isoleucine	-0.149	0.069	0.031	-0.112	0.0841	0.1831
Beer	Summary_statistics_MAGNETIC_LA.txt.sumstats.gz	18:2 linoleic acid (LA)	-0.188	0.088	0.032	-0.1742	0.1058	0.0998
Beer	Summary_statistics_MAGNETIC_LDL.C.txt.sumstats.gz	Total cholesterol in LDL	0.022	0.087	0.804	0.0439	0.0922	0.6342
Beer	Summary_statistics_MAGNETIC_LDL.D.txt.sumstats.gz	Mean diameter for LDL particles	0.049	0.102	0.631	0.0572	0.1146	0.6175
Beer	Summary_statistics_MAGNETIC_Leu.txt.sumstats.gz	Leucine	-0.216	0.1	0.03	-0.1691	0.1058	0.11
Beer	Summary_statistics_MAGNETIC_L.HDL.CE.txt.sumstats.gz	Cholesterol esters in large HDL	-0.001	0.065	0.987	-0.0319	0.0749	0.6697
Beer	Summary_statistics_MAGNETIC_L.HDL.C.txt.sumstats.gz	Total cholesterol in large HDL	0.015	0.067	0.822	-0.0077	0.0771	0.9209
Beer	Summary_statistics_MAGNETIC_L.HDL.FC.txt.sumstats.gz	Free cholesterol in large HDL	0.009	0.065	0.89	-0.0192	0.0769	0.803
Beer	Summary_statistics_MAGNETIC_L.HDL.L.txt.sumstats.gz	Total lipids in large HDL	0.004	0.061	0.948	-0.0274	0.0719	0.7029
Beer	Summary_statistics_MAGNETIC_L.HDL.PL.txt.sumstats.gz	Phospholipids in large HDL	0.01	0.062	0.868	-0.0292	0.073	0.6892
Beer	Summary_statistics_MAGNETIC_L.HDL.P.txt.sumstats.gz	Concentration of large HDL particles	0.004	0.061	0.945	-0.027	0.0714	0.7057
Beer	Summary_statistics_MAGNETIC_L.LDL.CE.txt.sumstats.gz	Cholesterol esters in large LDL	-0.033	0.085	0.701	-0.0076	0.0902	0.933
Beer	Summary_statistics_MAGNETIC_L.LDL.C.txt.sumstats.gz	Total cholesterol in large LDL	0.014	0.085	0.87	0.0352	0.0895	0.6939
Beer	Summary_statistics_MAGNETIC_L.LDL.FC.txt.sumstats.gz	Free cholesterol in large LDL	0.031	0.085	0.713	0.0453	0.0893	0.6122
Beer	Summary_statistics_MAGNETIC_L.LDL.L.txt.sumstats.gz	Total lipids in large LDL	-0.017	0.085	0.843	0.0091	0.0898	0.9193
Beer	Summary_statistics_MAGNETIC_L.LDL.PL.txt.sumstats.gz	Phospholipids in large LDL	0.037	0.087	0.669	0.0493	0.0922	0.5931
Beer	Summary_statistics_MAGNETIC_L.LDL.P.txt.sumstats.gz	Concentration of large LDL particles	-0.012	0.084	0.888	0.0155	0.0893	0.8623
Beer	Summary_statistics_MAGNETIC_L.VLDL.CE.txt.sumstats.gz	Cholesterol esters in large VLDL	-0.029	0.055	0.607	0.0212	0.065	0.7437
Beer	Summary_statistics_MAGNETIC_L.VLDL.C.txt.sumstats.gz	Total cholesterol in large VLDL	0.022	0.06	0.714	0.0693	0.0718	0.3348
Beer	Summary_statistics_MAGNETIC_L.VLDL.FC.txt.sumstats.gz	Free cholesterol in large VLDL	-0.004	0.06	0.947	0.0382	0.0729	0.6001
Beer	Summary_statistics_MAGNETIC_L.VLDL.L.txt.sumstats.gz	Total lipids in large VLDL	-0.051	0.06	0.399	-0.0076	0.0721	0.9166
Beer	Summary_statistics_MAGNETIC_L.VLDL.PL.txt.sumstats.gz	Phospholipids in large VLDL	-0.033	0.063	0.598	0.011	0.0754	0.8843
Beer	Summary_statistics_MAGNETIC_L.VLDL.P.txt.sumstats.gz	Concentration of large VLDL particles	-0.058	0.059	0.326	-0.021	0.0724	0.7715
Beer	Summary_statistics_MAGNETIC_L.VLDL.TG.txt.sumstats.gz	Triglycerides in large VLDL	-0.006	0.062	0.921	0.0342	0.0745	0.6461
Beer	Summary_statistics_MAGNETIC_M.HDL.CE.txt.sumstats.gz	Cholesterol esters in medium HDL	-0.007	0.095	0.938	-0.1084	0.1138	0.3411
Beer	Summary_statistics_MAGNETIC_M.HDL.C.txt.sumstats.gz	Total cholesterol in medium HDL	0.021	0.093	0.821	-0.0582	0.1104	0.5981
Beer	Summary_statistics_MAGNETIC_M.HDL.FC.txt.sumstats.gz	Free cholesterol in medium HDL	0.025	0.083	0.758	-0.0489	0.1007	0.6276
Beer	Summary_statistics_MAGNETIC_M.HDL.L.txt.sumstats.gz	Total lipids in medium HDL	0.013	0.09	0.887	-0.0715	0.1071	0.5041
Beer	Summary_statistics_MAGNETIC_M.HDL.PL.txt.sumstats.gz	Phospholipids in medium HDL	0.049	0.085	0.561	-0.0027	0.099	0.9783
Beer	Summary_statistics_MAGNETIC_M.HDL.P.txt.sumstats.gz	Concentration of medium HDL particles	0.015	0.087	0.867	-0.059	0.1043	0.5715
Beer	Summary_statistics_MAGNETIC_M.LDL.CE.txt.sumstats.gz	Cholesterol esters in medium LDL	-0.032	0.084	0.702	-0.0043	0.089	0.9617
Beer	Summary_statistics_MAGNETIC_M.LDL.C.txt.sumstats.gz	Total cholesterol in medium LDL	0.012	0.086	0.891	0.0359	0.0927	0.6988
Beer	Summary_statistics_MAGNETIC_M.LDL.L.txt.sumstats.gz	Total lipids in medium LDL	-0.018	0.083	0.826	0.0119	0.0885	0.8931
Beer	Summary_statistics_MAGNETIC_M.LDL.PL.txt.sumstats.gz	Phospholipids in medium LDL	0.009	0.081	0.908	0.0303	0.0895	0.7351
Beer	Summary_statistics_MAGNETIC_M.LDL.P.txt.sumstats.gz	Concentration of medium LDL particles	-0.015	0.083	0.858	0.0175	0.0888	0.8441
Beer	Summary_statistics_MAGNETIC_MUFA.txt.sumstats.gz	Mono-unsaturated fatty acids	0.016	0.08	0.837	0.0531	0.1006	0.5975
Beer	Summary_statistics_MAGNETIC_M.VLDL.CE.txt.sumstats.gz	Cholesterol esters in medium VLDL	-0.065	0.057	0.258	-0.0095	0.0678	0.8887
Beer	Summary_statistics_MAGNETIC_M.VLDL.C.txt.sumstats.gz	Total cholesterol in medium VLDL	-0.019	0.059	0.744	0.0373	0.0717	0.6027
Beer	Summary_statistics_MAGNETIC_M.VLDL.FC.txt.sumstats.gz	Free cholesterol in medium VLDL	0.006	0.062	0.918	0.0553	0.0755	0.4642
Beer	Summary_statistics_MAGNETIC_M.VLDL.L.txt.sumstats.gz	Total lipids in medium VLDL	-0.045	0.06	0.454	0.0045	0.0698	0.949
Beer	Summary_statistics_MAGNETIC_M.VLDL.PL.txt.sumstats.gz	Phospholipids in medium VLDL	0.005	0.063	0.933	0.0594	0.0748	0.4269
Beer	Summary_statistics_MAGNETIC_M.VLDL.P.txt.sumstats.gz	Concentration of medium VLDL particles	-0.054	0.057	0.343	-0.0187	0.071	0.7927
Beer	Summary_statistics_MAGNETIC_M.VLDL.TG.txt.sumstats.gz	Triglycerides in medium VLDL	0.02	0.067	0.771	0.0758	0.0787	0.3353
Beer	Summary_statistics_MAGNETIC_Phe.txt.sumstats.gz	Phenylalanine	-0.068	0.093	0.465	-0.1302	0.11	0.2367
Beer	Summary_statistics_MAGNETIC_Serum.C.txt.sumstats.gz	Serum total cholesterol	0.025	0.091	0.787	0.0439	0.0959	0.6474
Beer	Summary_statistics_MAGNETIC_Serum.TG.txt.sumstats.gz	Serum total triglycerides	0.026	0.063	0.686	0.0827	0.0742	0.2649
Beer	Summary_statistics_MAGNETIC_S.HDL.L.txt.sumstats.gz	Total lipids in small HDL	0.007	0.094	0.942	-0.0835	0.114	0.4638
Beer	Summary_statistics_MAGNETIC_S.HDL.TG.txt.sumstats.gz	Triglycerides in small HDL	-0.003	0.086	0.969	0.0553	0.0978	0.572
Beer	Summary_statistics_MAGNETIC_S.LDL.C.txt.sumstats.gz	Total cholesterol in small LDL	0.014	0.088	0.878	0.0549	0.0943	0.5605
Beer	Summary_statistics_MAGNETIC_S.LDL.L.txt.sumstats.gz	Total lipids in small LDL	-0.022	0.08	0.787	0.0162	0.0856	0.8503
Beer	Summary_statistics_MAGNETIC_S.LDL.P.txt.sumstats.gz	Concentration of small LDL particles	-0.017	0.076	0.824	0.0182	0.0819	0.8243
Beer	Summary_statistics_MAGNETIC_S.VLDL.C.txt.sumstats.gz	Total cholesterol in small VLDL	-0.029	0.073	0.697	0.0175	0.0848	0.8366
Beer	Summary_statistics_MAGNETIC_S.VLDL.FC.txt.sumstats.gz	Free cholesterol in small VLDL	-0.015	0.068	0.825	0.0272	0.082	0.7403
Beer	Summary_statistics_MAGNETIC_S.VLDL.L.txt.sumstats.gz	Total lipids in small VLDL	-0.048	0.06	0.42	0.001	0.0719	0.9894
Beer	Summary_statistics_MAGNETIC_S.VLDL.PL.txt.sumstats.gz	Phospholipids in small VLDL	-0.007	0.064	0.911	0.0387	0.0766	0.6135
Beer	Summary_statistics_MAGNETIC_S.VLDL.P.txt.sumstats.gz	Concentration of small VLDL particles	-0.043	0.058	0.464	0.0063	0.0696	0.9283
Beer	Summary_statistics_MAGNETIC_S.VLDL.TG.txt.sumstats.gz	Triglycerides in small VLDL	0.017	0.065	0.791	0.0731	0.0757	0.334
Beer	Summary_statistics_MAGNETIC_Tyr.txt.sumstats.gz	Tyrosine	0.034	0.076	0.66	0.0933	0.0854	0.2748
Beer	Summary_statistics_MAGNETIC_Val.txt.sumstats.gz	Valine	-0.141	0.085	0.099	-0.1072	0.094	0.2545
Beer	Summary_statistics_MAGNETIC_VLDL.D.txt.sumstats.gz	Mean diameter for VLDL particles	-0.088	0.06	0.139	-0.0662	0.0691	0.3384
Beer	Summary_statistics_MAGNETIC_XL.HDL.C.txt.sumstats.gz	Total cholesterol in very large HDL	-0.036	0.121	0.768	-0.011	0.137	0.9362
Beer	Summary_statistics_MAGNETIC_XL.HDL.FC.txt.sumstats.gz	Free cholesterol in very large HDL	-0.03	0.102	0.768	-0.0321	0.1155	0.7808
Beer	Summary_statistics_MAGNETIC_XL.HDL.L.txt.sumstats.gz	Total lipids in very large HDL	-0.021	0.093	0.818	-0.0137	0.1053	0.8966
Beer	Summary_statistics_MAGNETIC_XL.HDL.PL.txt.sumstats.gz	Phospholipids in very large HDL	-0.033	0.077	0.666	-0.0409	0.0873	0.6392
Beer	Summary_statistics_MAGNETIC_XL.HDL.P.txt.sumstats.gz	Concentration of very large HDL particles	-0.001	0.089	0.99	0.0306	0.0998	0.7593
Beer	Summary_statistics_MAGNETIC_XL.HDL.TG.txt.sumstats.gz	Triglycerides in very large HDL	-0.02	0.064	0.757	0.051	0.0749	0.4963
Beer	Summary_statistics_MAGNETIC_XL.VLDL.L.txt.sumstats.gz	Total lipids in very large VLDL	-0.022	0.06	0.709	0.0259	0.0719	0.7183
Beer	Summary_statistics_MAGNETIC_XL.VLDL.PL.txt.sumstats.gz	Phospholipids in very large VLDL	0.022	0.066	0.732	0.0758	0.0797	0.3413
Beer	Summary_statistics_MAGNETIC_XL.VLDL.P.txt.sumstats.gz	Concentration of very large VLDL particles	-0.058	0.067	0.385	-0.017	0.0792	0.8303
Beer	Summary_statistics_MAGNETIC_XL.VLDL.TG.txt.sumstats.gz	Triglycerides in very large VLDL	0.024	0.062	0.7	0.0704	0.0754	0.3505
Beer	Summary_statistics_MAGNETIC_XS.VLDL.L.txt.sumstats.gz	Total lipids in very small VLDL	-0.013	0.069	0.848	0.0399	0.0789	0.6137
Beer	Summary_statistics_MAGNETIC_XS.VLDL.PL.txt.sumstats.gz	Phospholipids in very small VLDL	-0.027	0.075	0.716	0.0106	0.0853	0.9008
Beer	Summary_statistics_MAGNETIC_XS.VLDL.P.txt.sumstats.gz	Concentration of very small VLDL particles	-0.015	0.067	0.816	0.0421	0.0767	0.5826
Beer	Summary_statistics_MAGNETIC_XS.VLDL.TG.txt.sumstats.gz	Triglycerides in very small VLDL	0	0.063	0.996	0.0636	0.0731	0.3841
Beer	Summary_statistics_MAGNETIC_XXL.VLDL.L.txt.sumstats.gz	Total lipids in chylomicrons and largest VLDL particles	-0.027	0.065	0.673	0.0212	0.0779	0.7854
Beer	Summary_statistics_MAGNETIC_XXL.VLDL.PL.txt.sumstats.gz	Phospholipids in chylomicrons and largest VLDL particles	0.035	0.068	0.604	0.1049	0.0841	0.2127
Beer	Summary_statistics_MAGNETIC_XXL.VLDL.P.txt.sumstats.gz	Concentration of chylomicrons and largest VLDL particles	0.003	0.071	0.969	0.0262	0.0849	0.758
Beer	Summary_statistics_MAGNETIC_XXL.VLDL.TG.txt.sumstats.gz	Triglycerides in chylomicrons and largest VLDL particles	-0.03	0.072	0.671	0.0159	0.0851	0.8517
Beer	SWB_Full.txt.gz.tab.sumstats.gz	Subjective well being	-0.137	0.043	0.002	-0.1206	0.0493	0.0145
Beer	T84.ukbb.sumstats.gz	Diagnoses - main ICD10: T84 Complications of internal orthopaedic prosthetic devices_ implants and grafts	0.132	0.092	0.151	0.0963	0.1049	0.3586
Beer	tag.evrsmk.tbl.uniform.af.txt.noMHC.sumstats.gz	Ever vs never smoked	0.567	0.05	1.73e-29	0.527	0.0519	3.0158e-24
Beer	TG_with_Effect.tbl.noMHC.sumstats_deGC.gz	Triglycerides	0.104	0.042	0.013	0.103	0.0496	0.038
Beer	Total_cholesterol.sumstats_deGC.gz	Total Cholesterol	0.073	0.035	0.039	0.0581	0.0401	0.1474
Beer	Transferrin_Benyamin_NatCom_2014.txt.tab.sumstats.gz	Transferrin	0.108	0.063	0.087	0.165	0.1001	0.0994
Beer	TRICL_ICR_MDACC_IARC_NIH_GWAMA_overall.rsid.txt.noMHC.sumstats.gz	Lung cancer (all)	0.31	0.063	7.11e-07	0.1982	0.069	0.0041
Beer	TRICL_ICR_MDACC_IARC_NIH_GWAMA_Squamous.rsid.txt.noMHC.sumstats.gz	Lung cancer (squamous cell)	0.379	0.109	0.001	0.2916	0.1117	0.009
Beer	TRICL_Meta_032114_Adeno.csv.tab.sumstats.gz	Lung adenocarcinoma	0.343	0.096	0	0.2344	0.108	0.03
Beer	TRICL_Meta_032114_Overall.csv.tab.sumstats.gz	Lung cancer	0.347	0.06	6.81e-09	0.2258	0.0654	0.0006
Beer	TRICL_Meta_032114_Squamous.csv.tab.sumstats.gz	Squamous cell lung cancer	0.374	0.088	1.93e-05	0.278	0.097	0.0041
Beer	Waist_circumference.sumstats_deGC.gz	Waist circumference	0.14	0.03	4e-06	0.162	0.0352	4.1419e-06
Beer	Waist_hip_ratio.sumstats_deGC.gz	Waist-to-hip ratio	0.185	0.034	7.29e-08	0.1614	0.0386	2.8707e-05
Beer	WTCCC2_2011.txt.tab.sumstats.gz	Multiple sclerosis	-0.101	0.09	0.265	-0.1023	0.11	0.3519
Beer	Z09.ukbb.sumstats.gz	Diagnoses - main ICD10: Z09 Follow-up examination after treatment for conditions other than malignant neoplasms	0.254	0.112	0.024	0.2826	0.1349	0.0362
Beer	Z47.ukbb.sumstats.gz	Diagnoses - main ICD10: Z47 Other orthopaedic follow-up care	-0.085	0.089	0.338	-0.1448	0.1106	0.1905
Beer	Z80.ukbb.sumstats.gz	Diagnoses - main ICD10: Z80 Family history of malignant neoplasm	0.039	0.157	0.805	0.1267	0.1967	0.5195
Spread Y/N	1001.ukbb.sumstats.gz	Duration of strenuous sports	0.178	0.123	0.149	0.1256	0.1295	0.3323
Spread Y/N	1011.ukbb.sumstats.gz	Frequency of light DIY in last 4 weeks	0.02	0.068	0.772	0.0584	0.0754	0.4387
Spread Y/N	1021.ukbb.sumstats.gz	Duration of light DIY	0.028	0.063	0.656	0.014	0.0624	0.822
Spread Y/N	102.ukbb.sumstats.gz	Pulse rate_ automated reading	0.07	0.028	0.014	0.0921	0.0318	0.0038
Spread Y/N	1070.ukbb.sumstats.gz	Time spent watching television (TV)	0.19	0.033	6.5e-09	0.1255	0.0374	0.0008
Spread Y/N	1080.ukbb.sumstats.gz	Time spent using computer	-0.135	0.033	5.02e-05	-0.0035	0.0337	0.9165
Spread Y/N	1090.ukbb.sumstats.gz	Time spent driving	0.142	0.045	0.002	0.177	0.0509	0.0005
Spread Y/N	1100.ukbb.sumstats.gz	Drive faster than motorway speed limit	0.056	0.04	0.159	0.1423	0.0423	0.0008
Spread Y/N	1160.ukbb.sumstats.gz	Sleep duration	0.036	0.04	0.371	0.0399	0.0428	0.3521
Spread Y/N	1170.ukbb.sumstats.gz	Getting up in morning	-0.065	0.036	0.071	-0.1016	0.0413	0.0138
Spread Y/N	1180.ukbb.sumstats.gz	Morning/evening person (chronotype)	0.083	0.031	0.007	0.1113	0.036	0.002
Spread Y/N	1190.ukbb.sumstats.gz	Nap during day	0.053	0.031	0.091	0.094	0.0327	0.0041
Spread Y/N	1200.ukbb.sumstats.gz	Sleeplessness / insomnia	-0.018	0.038	0.642	-0.0549	0.0416	0.1874
Spread Y/N	1210.ukbb.sumstats.gz	Snoring	-0.041	0.037	0.271	-0.1285	0.0408	0.0016
Spread Y/N	1220.ukbb.sumstats.gz	Daytime dozing / sleeping (narcolepsy)	0.038	0.038	0.311	0.1059	0.0413	0.0103
Spread Y/N	1239.ukbb.sumstats.gz	Current tobacco smoking	0.078	0.041	0.057	0.0226	0.0434	0.6027
Spread Y/N	1249.ukbb.sumstats.gz	Past tobacco smoking	0.048	0.033	0.15	0.0678	0.0329	0.0395
Spread Y/N	1259.ukbb.sumstats.gz	Smoking/smokers in household	0.113	0.08	0.158	0.0018	0.0851	0.9834
Spread Y/N	1269.ukbb.sumstats.gz	Exposure to tobacco smoke at home	0.157	0.067	0.02	0.1151	0.0683	0.0919
Spread Y/N	1279.ukbb.sumstats.gz	Exposure to tobacco smoke outside home	0.139	0.045	0.002	0.1356	0.0499	0.0065
Spread Y/N	134.ukbb.sumstats.gz	Number of self-reported cancers	-0.091	0.087	0.294	-0.1308	0.0945	0.1663
Spread Y/N	135.ukbb.sumstats.gz	Number of self-reported non-cancer illnesses	0.018	0.039	0.644	0.0836	0.0413	0.0428
Spread Y/N	136.ukbb.sumstats.gz	Number of operations_ self-reported	-0.039	0.046	0.399	0.0024	0.0506	0.9621
Spread Y/N	137.ukbb.sumstats.gz	Number of treatments/medications taken	0.011	0.039	0.77	0.0495	0.0409	0.2261
Spread Y/N	1558.ukbb.sumstats.gz	Alcohol intake frequency.	-0.053	0.032	0.103	-0.0566	0.0359	0.1154
Spread Y/N	1568.ukbb.sumstats.gz	Average weekly red wine intake	-0.216	0.041	1.15e-07	-0.1338	0.0442	0.0025
Spread Y/N	1578.ukbb.sumstats.gz	Average weekly champagne plus white wine intake	-0.105	0.051	0.038	-0.0097	0.0539	0.8569
Spread Y/N	1588.ukbb.sumstats.gz	Average weekly beer plus cider intake	0.265	0.043	6.58e-10	0.2016	0.0493	4.3558e-05
Spread Y/N	1598.ukbb.sumstats.gz	Average weekly spirits intake	0.139	0.048	0.004	0.1511	0.0519	0.0036
Spread Y/N	1608.ukbb.sumstats.gz	Average weekly fortified wine intake	0.174	0.074	0.019	0.2484	0.0776	0.0014
[truncated: 29,811 more rows]

[truncated: 8 more sheets: Table M STRING interaction, Table N Community membership, Tables O Go terms enrichmen, Table P Community tissue enri, Table Q LDs interecept and h2, Table R Rg trait-prior, Table S Otutcomes used for MR, Table T Full MR results]
